# Supplementary material for: Comparison of Solid-Phase Extraction Sorbents for Monitoring the In Vivo Intestinal Survival and Digestion of Kappa-Casein-Derived Caseinomacropeptide
Source: Foods. 2023 Jan 8;12(2):299. doi: 10.3390/foods12020299 (PMC9858392; doi:10.3390/foods12020299)
Supplement: Supplementary file 1 [file foods-12-00299-s001.zip]

Archive with 3 entries (3 files):
- Paper 2 Sup Figures and tables.pdf
- paper2 table s1.xlsx
- paper2 table s2.xlsx
