# Supplementary material for: Comparison of Solid-Phase Extraction Sorbents for Monitoring the In Vivo Intestinal Survival and Digestion of Kappa-Casein-Derived Caseinomacropeptide
Source: Foods. 2023 Jan 8;12(2):299. doi: 10.3390/foods12020299 (PMC9858392; doi:10.3390/foods12020299)
Supplement: Supplementary file 1 [file foods-12-00299-s001.zip › paper2 table s1.xlsx]

## Sheet: Sheet1
Table S1
The CMP and CMP-derived peptides found in the WPI in C18-elution, PGC-elution, HILIC-elution, C18-wash, PGC-wash, HILIC-washwith peptide sequence, number of phosphorylations, number of oxidations, number of O-glycosylations and calculated mass
Peptide sequence A or B	Peptide sequence	Number of phosphorylations	Number of oxidations	Number of O-glycosylations	Calcalculated mass	Peptide Lengh	C18_Elution	PGC_Elution	HILIC_Elution	C18_Wash	PGC_Wash	HILIC_Wsah
Sequence A	TEIPTINTI	0	0	0	1000.54	9	127000	4755000	413000	0	0	966000
Sequence A	TVQVTSTAV	0	0	0	904.487	9	4965	0	15210	0	0	0
Sequence A	VIESPPEIN	0	0	0	996.513	9	32150	53000	44200	0	0	4615
Sequence A	VIESPPEINT	0	0	0	1097.56	10	1485000	930000	5570000	0	0	25550000
Sequence A	INTVQVTSTAV	0	0	0	1131.61	11	532450	0	22700	0	0	18150
Sequence A	VIESPPEINTV	0	0	0	1196.63	11	0	785000	3446900	0	0	6370000
Sequence A	NQDKTEIPTINT	0	0	0	1372.68	12	20950	105500	1317500	0	0	6045000
Sequence A	IASGEPTSTPTTE	0	0	0	1289.6	13	17900	19550	2485000	0	0	4736500
Sequence A	KNQDKTEIPTINT	0	0	0	1500.78	13	22550	0	812000	0	0	247500
Sequence A	SPPEINTVQVTSTAV	0	0	0	1541.79	15	437000	0	0	0	0	0
Sequence A	VIESPPEINTVQVTSTAV	0	0	0	1882.99	18	1025000	0	6150	0	0	40250
Sequence A	EVIESPPEINTVQVTSTAV	0	0	0	2012.03	19	3105000	281500	24750	0	0	0
Sequence A	MAIPPKKNQDKTEIPTINT	0	0	0	2138.14	19	432000	281500	604000	0	0	2645000
Sequence A	MAIPPKKNQDKTEIPTINT	0	1	0	2154.14	19	5120000	980000	2920000	0	0	1624000
Sequence A	PEVIESPPEINTVQVTSTAV	0	0	0	2109.08	20	2275000	0	59100	0	0	0
Sequence A	SPEVIESPPEINTVQVTSTAV	0	0	0	2196.12	21	0	0	0	0	0	0
Sequence A	SPEVIESPPEINTVQVTSTAV	1	0	0	2276.08	21	7600000	23300000	499000	0	0	66350
Sequence A	MAIPPKKNQDKTEIPTINTIASGEPT	0	1	0	2809.45	26	5260000	6325000	61200	0	0	0
Sequence A	EPTSTPTTEAVESTVATLEDSPEVIESPPEINTVQVTSTAV	1	0	0	4335.03	41	9600000	2380000	1916500	0	0	300000
Sequence A	MAIPPKKNQDKTEIPTINTIASGEPTSTPTTEAVESTVATLEDSPE	1	1	0	4934.35	46	10835000	27200000	0	0	0	0
Sequence A	MAIPPKKNQDKTEIPTINTIASGEPTSTPTTEAVESTVATLEDSPEV	1	0	3	5950.77	47	6830000	6050000	0	0	0	94500
Sequence A	MAIPPKKNQDKTEIPTINTIASGEPTSTPTTEAVESTVATLEDSPEV	1	1	3	5966.76	47	18050000	30250000	0	0	0	0
Sequence A	MAIPPKKNQDKTEIPTINTIASGEPTSTPTTEAVESTVATLEDSPEV	1	1	3	5966.76	47	18050000	30250000	0	0	0	0
Sequence A	TEIPTINTIASGEPTSTPTTEAVESTVATLEDSPEVIESPPEINTVQVTSTAV	1	0	0	5532.65	53	1860000	385000	570000	0	0	315000
Sequence A	MAIPPKKNQDKTEIPTINTIASGEPTSTPTTEAVESTVATLEDSPEVIESPPEIN	1	1	0	5912.85	55	48150000	104350000	8200	0	0	0
Sequence A	MAIPPKKNQDKTEIPTINTIASGEPTSTPTTEAVESTVATLEDSPEVIESPPEIN	1	0	0	5896.86	55	23100000	33400000	54700	0	0	0
Sequence A	MAIPPKKNQDKTEIPTINTIASGEPTSTPTTEAVESTVATLEDSPEVIESPPEIN	0	1	3	7510.48	55	8895000	4995000	9600	0	0	266500
Sequence A	MAIPPKKNQDKTEIPTINTIASGEPTSTPTTEAVESTVATLEDSPEVIESPPEIN	0	1	3	7801.57	55	4910000	8315000	3055	0	0	0
Sequence A	MAIPPKKNQDKTEIPTINTIASGEPTSTPTTEAVESTVATLEDSPEVIESPPEINT	1	1	2	6873.21	56	63900000	14750000	580000	0	0	49200
Sequence A	MAIPPKKNQDKTEIPTINTIASGEPTSTPTTEAVESTVATLEDSPEVIESPPEINTVQ	1	1	0	6241.03	58	7825000	21900000	0	0	0	0
Sequence A	MAIPPKKNQDKTEIPTINTIASGEPTSTPTTEAVESTVATLEDSPEVIESPPEINTVQ	0	1	1	6817.29	58	11500000	2011000	1430000	0	0	307500
Sequence A	MAIPPKKNQDKTEIPTINTIASGEPTSTPTTEAVESTVATLEDSPEVIESPPEINTVQ	0	0	3	6754.31	58	120500000	12150000	632000	0	0	61500
Sequence A	MAIPPKKNQDKTEIPTINTIASGEPTSTPTTEAVESTVATLEDSPEVIESPPEINTVQVTSTAV	0	1	0	6719.36	64	32300000	19050000	373000	0	0	102000
Sequence A	MAIPPKKNQDKTEIPTINTIASGEPTSTPTTEAVESTVATLEDSPEVIESPPEINTVQVTSTAV	1	1	0	6799.33	64	657000000	758500000	1625000	0	0	2110000
Sequence A	MAIPPKKNQDKTEIPTINTIASGEPTSTPTTEAVESTVATLEDSPEVIESPPEINTVQVTSTAV	1	0	0	6783.34	64	321500000	132300000	1705000	0	0	879500
Sequence A	MAIPPKKNQDKTEIPTINTIASGEPTSTPTTEAVESTVATLEDSPEVIESPPEINTVQVTSTAV	1	0	1	7730.66	64	58550000	57550000	2710000	0	0	1074000
Sequence A	MAIPPKKNQDKTEIPTINTIASGEPTSTPTTEAVESTVATLEDSPEVIESPPEINTVQVTSTAV	1	1	1	7455.56	64	15800000	23250000	15750	0	0	0
Sequence A	MAIPPKKNQDKTEIPTINTIASGEPTSTPTTEAVESTVATLEDSPEVIESPPEINTVQVTSTAV	1	1	1	7746.65	64	126500000	182000000	468500	0	0	185500
Sequence A	MAIPPKKNQDKTEIPTINTIASGEPTSTPTTEAVESTVATLEDSPEVIESPPEINTVQVTSTAV	1	0	1	7439.56	64	9685000	15850000	46950	0	0	0
Sequence A	MAIPPKKNQDKTEIPTINTIASGEPTSTPTTEAVESTVATLEDSPEVIESPPEINTVQVTSTAV	0	1	3	9270.24	64	2234500	62000	0	0	0	0
Sequence B	IASGEPTSTPTIE	0	0	0	1301.64	13	6500	0	1930000	0	0	6275000
Sequence B	MAIPPKKNQDKTEIPTINTIASGEPTSTPTIEAVESTVATLEASPEV	1	1	3	5934.81	47	34150000	35900000	159750	0	0	89450
Sequence B	MAIPPKKNQDKTEIPTINTIASGEPTSTPTIEAVESTVATLEASPEVIESPPE	0	1	2	7177.36	53	2255000	1430000	0	0	0	0
Sequence B	MAIPPKKNQDKTEIPTINTIASGEPTSTPTIEAVESTVATLEASPEVIESPPEIN	1	1	0	5880.9	55	13500000	21450000	214000	0	0	3555
Sequence B	MAIPPKKNQDKTEIPTINTIASGEPTSTPTIEAVESTVATLEASPEVIESPPEIN	2	0	2	7839.52	55	7020000	3905000	0	0	0	0
Sequence B	MAIPPKKNQDKTEIPTINTIASGEPTSTPTIEAVESTVATLEASPEVIESPPEINTV	1	0	3	6836.31	57	247000000	78100000	1026000	0	0	212000
Sequence B	MAIPPKKNQDKTEIPTINTIASGEPTSTPTIEAVESTVATLEASPEVIESPPEINTVQV	2	0	2	6940.33	59	15300000	7725000	0	0	0	0
Sequence B	MAIPPKKNQDKTEIPTINTIASGEPTSTPTIEAVESTVATLEASPEVIESPPEINTVQVT	1	0	2	6799.36	60	664000000	476500000	997500	0	0	279000
Sequence B	MAIPPKKNQDKTEIPTINTIASGEPTSTPTIEAVESTVATLEASPEVIESPPEINTVQVTS	2	0	3	7784.63	61	29250000	36150000	17600	0	0	0
Sequence B	MAIPPKKNQDKTEIPTINTIASGEPTSTPTIEAVESTVATLEASPEVIESPPEINTVQVTSTAV	1	1	0	6767.38	64	672500000	144500000	1735000	0	0	740500
Sequence B	MAIPPKKNQDKTEIPTINTIASGEPTSTPTIEAVESTVATLEASPEVIESPPEINTVQVTSTAV	1	0	0	6751.38	64	241000000	25200000	1980000	0	0	1104500
Sequence B	MAIPPKKNQDKTEIPTINTIASGEPTSTPTIEAVESTVATLEASPEVIESPPEINTVQVTSTAV	1	1	1	7714.7	64	4365000	18750000	0	0	0	0
Sequence B	MAIPPKKNQDKTEIPTINTIASGEPTSTPTIEAVESTVATLEASPEVIESPPEINTVQVTSTAV	1	0	1	7698.7	64	14300000	11300000	127000	0	0	153500
Sequence A	VQVTSTAV	0	0	0	803.439	8	427500	1325000	3600000	0	0	7725000
