# Supplementary material for: Comparison of Solid-Phase Extraction Sorbents for Monitoring the In Vivo Intestinal Survival and Digestion of Kappa-Casein-Derived Caseinomacropeptide
Source: Foods. 2023 Jan 8;12(2):299. doi: 10.3390/foods12020299 (PMC9858392; doi:10.3390/foods12020299)
Supplement: Supplementary file 1 [file foods-12-00299-s001.zip › paper2 table s2.xlsx]

## Sheet: Sheet1
Table S2
The CMP and CMP-derived peptides found in the intestinal samples in C18-elution, PGC-elution, HILIC-elution, C18-wash, PGC-wash, HILIC-wash with peptide sequence, number of phosphorylation, number of oxidations, number of O-glycosylations and calculated mass.
Peptide sequence A or B	Peptide sequence	Number of oxidations	Number of phosphorylations	Number of O-glycosylations	Calcalculated mass	Peptide Lengh	C18_Elution	C18_Wash	PGC_Elution	PGC_Wash	HILIC_Elution	HILIC_Wash
Sequence B	ASGEPTSTPTIEAVESTVATLEASPE	0	1	2	3803.59	26	0	0	0	0	5900	0
Sequence A	ASGEPTSTPTTEAVESTVATLEDSPE	0	1	2	4288.69	26	0	0	0	0	478500	0
Sequence A	IASGEPTSTPTTEAVESTVATLEDSPEVI	0	2	1	3746.57	29	0	0	0	0	1445000	0
Sequence A	STVATLEDSPE	0	2	0	1307.46	11	0	0	0	0	1485000	0
Sequence A	NQDKTEIPTINTIASGEPTSTPTTEAVES	0	1	1	4057.74	29	0	0	0	0	2010000	2665000
Sequence B	IASGEPTSTPTIE	0	0	2	2322.99	13	0	0	0	0	3360000	0
Sequence A	IASGEPTSTPTTEAVESTVAT	0	1	0	2127.95	21	0	0	0	0	4940000	0
Sequence A	NQDKTEIPTINTIASGEPTSTPTTEAVE	0	1	1	3970.71	28	0	0	0	0	6300000	0
Sequence A	NQDKTEIPTINTIASGEPTSTPTTEA	0	0	1	3662.63	26	0	0	0	0	9035000	40250
Sequence B	VESTVATLEASPE	0	2	0	1491.58	13	0	0	0	0	14200000	0
Sequence A	AVESTVATLEDSPEVIESPPEINTV	0	1	1	3652.58	25	0	0	0	0	16250000	0
Sequence A	AVESTVATLEDSPE	0	1	1	2182.87	14	0	0	0	0	45050000	1475000
Sequence A	TEIPTINTIASGEPTSTPTTE	0	2	0	2318.98	21	0	0	0	0	81550000	3610
Sequence B	IASGEPTSTPTIEAVEST	0	0	1	2445.09	18	0	0	0	9200	0	0
Sequence A	ASGEPTSTPTTEAVESTVATLEDSPEV	0	1	1	3731.53	27	0	0	0	9450	0	0
Sequence A	STVATLEDSPE	0	0	0	1147.52	11	0	0	0	10950	9320000	7940000
Sequence B	ASGEPTSTPTIEAVESTVATLEASPE	0	1	2	3965.64	26	0	0	0	12450	0	0
Sequence B	IEAVEST	0	0	0	747.365	7	0	0	0	16000	0	0
Sequence A	IASGEPTSTPTTE	0	2	0	1449.53	13	0	0	0	21800	1540000	0
Sequence A&B	MAIPPKKN	1	0	0	913.506	8	0	0	0	26500	22500	0
Sequence B	IASGEPTSTPTIEAVEST	0	1	0	1868.83	18	0	0	0	27300	0	0
Sequence A	NTIASGEPTSTPTTEAVESTV	0	1	0	2170.95	21	0	0	0	41400	0	630000
Sequence B	ASGEPTSTPTIE	0	0	1	1391.63	12	0	0	0	55000	0	0
Sequence A	NQDKTEIPTINTIASGEPTSTPTTEAVEST	0	1	1	4158.79	30	0	0	0	58500	0	0
Sequence A	MAIPPKKNQDKTEIPTINTIASGEPTSTPTTEAVESTVATLEDSPEVIESPPEIN	0	2	1	6924.15	55	0	0	0	291500	0	0
Sequence A	IASGEPTSTPTTEAVESTVATLEDSPEVI	0	1	1	3957.7	29	0	0	0	1795000	5450000	725000
Sequence B	VATLEASPEVIESPPEINTV	0	1	0	2174.04	20	0	0	0	3755000	0	0
Sequence B	TLEASPEVIESPPEINTV	0	1	0	2003.93	18	0	0	0	7580000	0	0
Sequence A&B	NTIASGEPTSTPT	0	1	0	1354.57	13	0	0	388500	26000	0	0
Sequence A	STVATLEDSPEVIE	0	0	0	1488.72	14	0	0	520000	0	0	15550000
Sequence B	ASGEPTSTPTIEAVESTVATLEASPE	0	1	2	4547.84	26	0	0	555000	0	0	0
Sequence A&B	AVESTVAT	0	1	2	1877.72	8	0	0	800000	0	0	142500
Sequence A	ASGEPTSTPTTEAVESTVATLEDSPE	0	1	1	3632.47	26	0	0	845000	0	0	0
Sequence A	MAIPPKKNQDKTEIPTINTIASGEPTSTPTTE	0	2	2	4299.93	32	0	0	1311500	0	0	0
Sequence A	IASGEPTSTPTTEAVE	0	0	1	1791.83	16	0	0	1590000	0	2995	565000
Sequence A	ASGEPTSTPTTEAVESTVA	0	0	1	2781.17	19	0	0	1670000	10150	0	0
Sequence B	AVESTVATLEASPEVIESPPEINT	0	0	2	4085.78	24	0	0	2045000	0	10820000	0
Sequence A&B	INTVQVTSTAV	0	0	0	1131.61	11	0	0	2295000	73750	0	1346000
Sequence A	NTIASGEPTSTPTTEAVE	0	1	0	1883.8	18	0	0	2530000	179000	730000	11950
Sequence A	NQDKTEIPTINTIASGEPTSTPTTE	0	1	1	3671.56	25	0	0	2780000	19550	55150000	0
Sequence A	AVESTVATLEDSPEVI	0	1	1	2395.02	16	0	0	2975000	10750	45400000	2110000
Sequence A&B	INTIASGEPTST	0	1	0	1269.55	12	0	0	3632150	198000	3120000	8030000
Sequence A	ASGEPTSTPTTEAVESTVATLEDSPE	0	1	2	3997.6	26	0	0	3730000	0	0	0
Sequence A	KNQDKTEIPTINTIASGEPTSTPTTE	0	0	1	3428.59	26	0	0	4030000	0	26650000	0
Sequence B	MAIPPKKNQDKTEIPTINTIASGEPTSTPTIEAVESTVATLE	0	0	3	6973.15	42	0	0	5350000	0	2030000	4715000
Sequence A&B	PEINTVQVTST	0	0	1	2134.93	11	0	0	5605000	241000	30700000	13850000
Sequence A	INTIASGEPTSTPTTE	0	1	1	2645.06	16	0	0	6630000	0	0	0
Sequence A	TEIPTINTIASGEPTSTPTTEAVESTVATLEDSPEVIESPPEINTVQVTS	0	0	1	5837.76	50	0	0	8560000	0	0	0
Sequence A	KTEIPTINTIASGEPTSTPTTE	0	0	0	2287.14	22	0	0	8745000	0	0	0
Sequence A	KNQDKTEIPTINTIASGEPTSTPTTE	0	0	1	3137.5	26	0	0	9100000	0	24500000	0
Sequence A	AVESTVATLEDSPEVI	0	1	1	2686.11	16	0	0	11500000	23400	43450000	0
Sequence A	STVATLEDSPEVIESPPEINTV	0	2	0	2486.08	22	0	0	11925000	0	83100000	4705000
Sequence A	LEDSPEVIESPPEIN	0	1	0	1746.76	15	0	0	13600000	153500	0	12900000
Sequence A&B	AVESTVATL	0	0	1	1254.61	9	0	0	15125000	0	52200000	0
Sequence B	MAIPPKKNQDKTEIPTINTIASGEPTSTPTIEAVESTV	1	1	1	5051.35	38	0	0	22700000	0	0	0
Sequence B	MAIPPKKNQDKTEIPTINTIASGEPTSTPTIEA	1	0	2	4077.01	33	0	0	26800000	0	0	0
Sequence A	MAIPPKKNQDKTEIPTINTIASGEPTSTPTTEAVESTVATLEDSPEVIESPPEINTVQ	0	1	3	6834.27	58	0	0	27250000	168000	3175000	15850000
Sequence B	TLEASPEVIE	0	0	0	1086.54	10	0	0	27650000	0	0	21450000
Sequence A	EDSPEVIESPPEINTVQVTSTAV	0	1	1	3467.48	23	0	0	28250000	0	201000000	47900000
Sequence B	MAIPPKKNQDKTEIPTINTIASGEPTSTPTIEAVE	0	0	1	4377.14	35	0	0	33700000	0	0	0
Sequence A	MAIPPKKNQDKTEIPTINTIASGEPTSTPTTEAVESTVATL	0	1	1	5308.48	41	0	0	36700000	0	2170000	0
Sequence B	TLEASPEVIESPPEINTVQVTSTAV	0	1	0	2690.29	25	0	0	60500000	0	0	0
Sequence B	MAIPPKKNQDKTEIPTINTIASGEPTSTPTIEA	0	0	1	4440.13	33	0	0	70700000	0	14200000	0
Sequence B	MAIPPKKNQDKTEIPTINTIASGEPTSTPTIEAVESTVAT	0	1	0	4260.11	40	0	0	72800000	0	0	550000
Sequence B	MAIPPKKNQDKTEIPTINTIASGEPTSTPTIEAVESTVA	0	0	1	5026.42	39	0	0	87500000	0	0	0
Sequence B	AVESTVATLEASPE	0	2	0	1562.62	14	0	0	114000000	6750	253000000	100200000
Sequence A	AVESTVATLEDSPEVIESPPEINT	0	1	1	3553.51	24	0	0	148000000	61000	81250000	17900000
Sequence B	MAIPPKKNQDKTEIPTINTIASGEPTSTPTIEAVESTVATL	0	0	1	5240.55	41	0	0	199500000	0	4235000	9150000
Sequence B	VATLEASPEVIESPPEINTVQVTSTAV	0	1	0	2860.4	27	0	0	218000000	0	0	0
Sequence B	STPTIEAVESTV	0	0	0	1232.61	12	0	625	1585000	91000	1100000	3105000
Sequence B	INTIASGEPTSTPTIEAVES	0	1	0	2095.96	20	0	8400	0	11850	0	0
Sequence A	ATLEDSPE	0	1	0	940.343	8	0	90500	36700	0	151500	155000
Sequence A	IASGEPTSTPTTE	0	1	1	2025.79	13	0	95000	88000	0	438500	0
Sequence B	NTIASGEPTSTPTIEA	0	1	0	1667.73	16	0	97500	332000	0	0	0
Sequence A&B	SPEVIESPPEIN	0	0	0	1309.64	12	0	136500	0	9250	0	0
Sequence A	IASGEPTSTPTTEAVES	0	0	1	2040.91	17	0	171500	0	0	0	0
Sequence A	MAIPPKKNQDKTEIPTINTIASGEPTSTPTTEAVESTVATLEDSPEVIESPPEIN	0	1	1	5912.85	55	0	179850	33850000	0	0	0
Sequence A	IASGEPTSTPTTEAVESTVATLEDSPEV	0	1	2	4791.94	28	0	180000	0	0	0	0
Sequence A	ASGEPTSTPTTEAVESTVAT	0	1	0	2014.86	20	0	201000	0	66650	0	0
Sequence A	NTIASGEPTSTPTTEAVEST	0	1	0	2071.88	20	0	237000	0	0	0	0
Sequence B	INTIASGEPTSTPTIEAVESTV	0	1	0	2296.07	22	0	240000	44150000	368500	3140000	0
Sequence A	EDSPEVIESPPEINTV	0	1	0	1833.79	16	0	256000	1465000	0	31250000	672400
Sequence B	IEAVESTVATLEASPE	0	1	1	2672.1	16	0	267500	0	0	0	0
Sequence B	MAIPPKKNQDKTEIPTINTIASGEPTSTPTIEAVESTVATLEASPEV	1	0	2	6071.9	47	0	287500	32200000	0	0	15900000
Sequence B	NTIASGEPTSTPTIEAVEST	0	1	0	2083.92	20	0	296000	0	0	0	3830000
Sequence A	IASGEPTSTPTTEAVESTVATLEDSPEVI	0	1	2	4905.03	29	0	313500	0	0	0	0
Sequence B	MAIPPKKNQDKTEIPTINTIASGEPTSTPTIEAVESTVATLEASPEVIESPPEINTVQV	1	1	2	7458.55	59	0	319000	103000	0	17300000	5755000
Sequence B	AVESTVATLEASPE	0	1	1	2138.88	14	0	355500	0	0	199000000	0
Sequence B	INTIASGEPTSTPTIEAVE	0	1	1	2956.25	19	0	390000	0	0	0	0
Sequence A	IASGEPTSTPTTEAVESTV	0	0	2	3770.54	19	0	417000	7505000	238600	43850000	0
Sequence A	IASGEPTSTPTTEAVESTVATLEDSPEVI	0	2	0	3090.35	29	0	429000	0	0	92500000	0
Sequence A	MAIPPKKNQDKTEIPTINTIASGEPTSTPTTEAVES	1	0	2	4759.23	36	0	466000	115500000	0	10115000	0
Sequence B	STPTIE	0	0	0	646.317	6	0	468000	835000	0	0	6465000
Sequence A	INTIASGEPTSTPTTEAVES	0	1	0	2083.92	20	0	520000	0	312000	0	0
Sequence A	ASGEPTSTPTTEAVESTVATLEDSPEV	0	0	3	4057.73	27	0	635000	0	15550	1215000	1315000
Sequence A	IASGEPTSTPTTEAVESTVATLEDSPE	0	1	2	4401.78	27	0	875000	1120000	0	0	0
Sequence A	ASGEPTSTPTTEAVESTVAT	0	0	2	3829.54	20	0	885000	0	14850	0	0
Sequence A	TLEDSPE	0	1	0	869.306	7	0	925000	0	4005	0	1240000
Sequence B	IASGEPTSTPTIE	0	1	1	2328.92	13	0	1150000	0	0	0	0
Sequence B	MAIPPKKNQDKTEIPTINTIASGEPTSTPTIEAVESTVATL	1	0	2	4965.45	41	0	1185000	137500000	112500	2575000	0
Sequence A	EPTSTPTTEAVEST	0	0	1	2395.97	14	0	1416000	0	14700	0	0
Sequence A	ATLEDSPEVIESPPEINT	0	2	0	2099.86	18	0	1445000	67100000	80300	70950000	8535000
Sequence A	ATLEDSPEVI	0	2	0	1232.46	10	0	1499500	810000	88350	13300000	0
Sequence A	IASGEPTSTPTTEAVES	0	0	1	2332.01	17	0	1500000	0	0	0	0
Sequence B	INTIASGEPTSTPTIEAVE	0	1	0	2008.92	19	0	1840000	575750	8350	0	2260000
Sequence A	SGEPTSTPTTEAV	0	0	0	1275.58	13	0	1960000	0	25400	0	0
Sequence B	ASGEPTSTPTIEAVES	0	1	0	1654.7	16	0	1985000	0	24550	0	0
Sequence B	TEIPTINTIASGEPTSTPTIEAVE	0	0	1	3417.56	24	0	2500000	77050000	0	48800000	32450000
Sequence B	TEIPTINTIASGEPTSTPTIE	0	1	1	3198.37	21	0	2510000	12260000	0	104500000	4560000
Sequence B	ASGEPTSTPTIEA	0	0	1	1915.82	13	0	2845000	750000	0	406000	0
Sequence B	TEIPTINTIASGEPTSTPTIEAVEST	0	1	2	3468.54	26	0	2945000	2530000	0	2235000	13010000
Sequence B	IASGEPTSTPTIEAVES	0	0	1	2635.14	17	0	2970000	0	265	0	0
Sequence A	TEIPTINTIASGEPTSTPTTEAVE	0	1	1	3485.49	24	0	3085000	3485000	0	119000000	13760000
Sequence A&B	NQDKTEIPTINTI	0	0	1	1688.85	13	0	4205000	50300000	0	0	89500
Sequence B	ASGEPTSTPTIEAVEST	0	0	1	2623.1	17	0	4210000	955000	51500	4530000	310000
Sequence B	INTIASGEPTSTPTIEAVEST	0	0	0	2117.04	21	0	4275000	0	0	0	0
Sequence B	INTIASGEPTSTPTIEAVEST	0	1	0	2197	21	0	5100000	0	53500	0	0
Sequence A	SGEPTSTPTTEAVEST	0	0	1	2540.03	16	0	5185000	4095000	0	0	203000
Sequence B	GEPTSTPTIEAVE	0	0	1	2276.95	13	0	5240000	1146000	0	1350000	0
Sequence A	TEIPTINTIASGEPTSTPTTEAVEST	0	2	0	2806.21	26	0	5725000	19330000	79500	0	453500
Sequence A	TEIPTINTIASGEPTSTPTTE	0	1	1	3186.34	21	0	5770000	4995000	9650	155000000	0
Sequence A	TEIPTINTIASGEPTSTPTTEAV	0	1	0	2409.12	23	0	6650000	765000	0	0	4965000
Sequence B	TIASGEPTSTPTIEAV	0	0	0	1572.79	16	0	7265000	0	951000	0	795000
Sequence A&B	EVIESPPEINTVQ	0	0	0	1453.73	13	0	7420000	905500	7250	38600000	35550000
Sequence B	ASGEPTSTPTIEAVES	0	0	1	2522.05	16	0	7440000	0	11800	0	0
Sequence A	EDSPEVIESPPEI	0	1	0	1519.63	13	0	7640000	60100000	350000	94150000	4885000
Sequence B	SGEPTSTPTIEAVE	0	0	0	1416.66	14	0	7690000	0	12181300	0	0
Sequence B	TPTIEAVESTV	0	0	0	1145.58	11	0	8055000	9350000	0	0	0
Sequence B	TIASGEPTSTPTIEAVEST	0	1	0	1969.88	19	0	9020000	2485000	0	0	0
Sequence A	EDSPEVIESPPEINTV	0	0	0	1753.83	16	0	9105000	0	1950000	138000000	92800000
Sequence A	ASGEPTSTPTTEAVEST	0	0	1	2319.97	17	0	9135000	427500	12650	29150000	0
Sequence B	INTIASGEPTSTPTIEAV	0	1	0	1879.88	18	0	9855000	0	0	310500	6450
Sequence A	STVATLEDSPEV	0	0	0	1246.59	12	0	10065000	0	14850	2190	1700000
Sequence A&B	AVESTVATL	0	0	2	2039.88	9	0	10545000	24750000	0	21050000	2255000
Sequence A	TIASGEPTSTPTTEAVE	0	0	1	2637.12	17	0	10690000	1169500	20400	10905000	0
Sequence A	IASGEPTSTPTTEAVEST	0	0	1	2433.05	18	0	11250000	5545000	0	2905000	0
Sequence A&B	ESPPEINTVQVT	0	0	1	2259.97	12	0	11400000	0	0	0	0
Sequence A	TLEDSPEVI	0	0	0	1001.49	9	0	11950000	0	8550	0	48250000
Sequence A	DSPEVIE	0	0	0	787.36	7	0	12650000	4030000	0	64500	52000
Sequence B	TIASGEPTSTPTIE	0	1	1	2429.97	14	0	12950000	140500	0	272000000	0
Sequence B	ASGEPTSTPTIEAVEST	0	1	0	1755.75	17	0	13200000	5865000	26200	0	904000
Sequence A&B	VIESPPEINTVQVT	0	0	1	2472.13	14	0	15000000	1075000	10800	900000	0
Sequence A	INTIASGEPTSTPTTEAV	0	1	0	1867.85	18	0	15300000	2340000	21750	396000	0
Sequence A	TEIPTINTIASGEPTSTPTTEA	0	0	1	3177.41	22	0	15550000	1115000	0	4830000	0
Sequence B	GEPTSTPTIEA	0	0	0	1101.52	11	0	16350000	0	9350	1060000	17600000
Sequence A&B	NQDKTEIPTINTIASGEPT	0	1	0	2107.97	19	0	16950000	2620000	706150	40850000	4825000
Sequence A	STVATLEDSPEVI	0	2	0	1519.61	13	0	17000000	76150000	499500	191500000	38250000
Sequence B	TEIPTINTIASGEPTSTPTIEA	0	0	1	3189.44	22	0	17750000	3605000	52500	11600000	3460000
Sequence B	ASGEPTSTPTIEAV	0	1	0	1438.62	14	0	18150000	3340000	8100	5565000	2655000
Sequence A	INTIASGEPTSTPTTEAVEST	0	1	0	2184.97	21	0	18650000	1940000	447000	0	0
Sequence A&B	VESTV	0	0	0	533.27	5	0	18975000	4580000	0	21000	8400000
Sequence A	EDSPEVI	0	0	0	787.36	7	0	20100000	0	1448400	0	0
Sequence A	ATLEDSPEV	0	2	0	1119.38	9	0	21200000	0	0	0	0
Sequence A	INTIASGEPTSTPTTEAVES	0	0	0	2003.95	20	0	21900000	0	0	0	0
Sequence A	IASGEPTSTPTTE	0	1	1	2316.89	13	0	22450000	35600000	10750	8410000	4075000
Sequence A	ASGEPTSTPTTEAVESTV	0	0	1	2419.04	18	0	22650000	2815000	293000	0	510000
Sequence A	ASGEPTSTPTTEAVESTV	0	1	0	1842.78	18	0	23250000	0	21950	0	0
Sequence A	TIASGEPTSTPTTEAV	0	0	0	1560.75	16	0	24450000	0	0	0	3220000
Sequence B	GEPTSTPTIEAVEST	0	0	0	1517.71	15	0	27850000	2120000	3150000	0	4055000
Sequence B	IASGEPTSTPTIE	0	0	2	3196.28	13	0	28150000	0	0	22890000	1562000
Sequence B	IEAVESTVAT	0	0	1	1965.84	10	0	29800000	1565000	0	0	6250
Sequence A	IASGEPTSTPTTEAVESTVAT	0	0	2	3942.63	21	0	31150000	0	0	0	0
Sequence A	ASGEPTSTPTTEAV	0	1	0	1426.59	14	0	31200000	62500	0	5860000	0
Sequence B	TIASGEPTSTPTIEAVE	0	0	1	2649.15	17	0	31450000	0	27200	515000	0
Sequence A&B	ESPPEINTV	0	0	1	1931.8	9	0	33250000	0	33350	1015000	0
Sequence B	TIASGEPTSTPTIEAVEST	0	0	0	1889.91	19	0	33450000	18350000	0	0	0
Sequence A	INTIASGEPTSTPTTEA	0	1	0	1768.78	17	0	36850000	615000	57650	590000	960000
Sequence A&B	IPTINTI	0	0	0	770.454	7	0	38050000	62500	90300	0	43550000
Sequence A	ASGEPTSTPTTEAVEST	0	2	1	2188.81	17	0	38300000	11030000	108500	34250000	7605000
Sequence A	IASGEPTSTPTTEAVESTVAT	0	0	2	3651.53	21	0	40300000	0	15250	2730000	0
Sequence A	ASGEPTSTPTTEAVESTVAT	0	0	2	3538.45	20	0	40500000	0	0	0	0
Sequence A&B	ESPPEIN	0	0	0	784.36	7	0	41650000	2140000	57550	0	955000
Sequence A	IASGEPTSTPTTEAVESTVAT	0	0	2	3360.43	21	0	43000000	0	0	1803000	540000
Sequence A	ATLEDSPEV	0	0	0	959.445	9	0	43850000	0	11850	0	0
Sequence A&B	ESTVATL	0	0	1	1666.69	7	0	44550000	0	9350	5515000	0
Sequence A	VATLEDSPEVI	0	0	0	1171.6	11	0	46600000	102000000	1440000	64800000	290500000
Sequence A&B	NQDKTEIPTINTI	0	0	1	2142	13	0	49550000	0	90500	515000	0
Sequence A&B	INTIASGEPTSTPT	0	1	0	1467.65	14	0	51150000	0	312500	0	0
Sequence A&B	SPEV	0	1	0	510.173	4	0	53250000	1450000	0	0	5034000
Sequence A	IASGEPTSTPTTEAVEST	0	0	2	3671.47	18	0	58150000	3920000	0	10440000	303500
Sequence A&B	VIESPPEINTV	0	0	1	2143.95	11	0	64300000	0	0	0	0
Sequence A&B	INTIASGEPT	0	1	0	1081.47	10	0	80000000	0	199800	930000	381000
Sequence A&B	TEIPTINTI	0	0	1	1365.68	9	0	116000000	570000	179000	11220000	2033000
Sequence A&B	PTINTI	0	0	0	657.37	6	0	141000000	3545000	4185000	0	311500000
Sequence A&B	KNQDKTEIPTINTI	0	0	1	2561.19	14	0	179150000	0	460000	760000	0
Sequence B	ASGEPTSTPTIEAVESTVAT	0	0	2	3841.58	20	0	259500000	0	1076500	0	0
Sequence A	TLEDSPEV	0	1	0	968.374	8	0	503000000	2945000	103000	0	13100000
Sequence A	LEDSPEV	0	1	0	867.326	7	0	603500000	50300000	153000	20700000	68250000
Sequence A	STPTTE	0	0	0	634.281	6	4360	813000	642000	0	512000	1077000
Sequence B	EASPEV	0	1	0	710.252	6	5750	2640000	103000	0	73500	32350
Sequence A&B	IPPKKNQ	0	0	0	823.492	7	7400	3265	30900	0	0	57500
Sequence A	ASGEPTSTPTTE	0	1	0	1256.48	12	8050	265450	645000	5150	2090000	97450
Sequence A	TEAVES	0	0	0	634.281	6	9400	160000	43650	0	14950	75400
Sequence A	TEAVEST	0	0	0	735.329	7	17500	635000	158650	0	116700	64900
Sequence A	NTIASGEPTSTPTTEA	0	1	0	1655.69	16	21100	388000	870000	155000	2290000	0
Sequence A	SGEPTSTPTTE	0	0	1	1308.56	11	21300	12950	75850	8050	73700	5050
Sequence B	IASGEPTSTPTIEAVE	0	1	0	1680.75	16	24900	3685000	5050000	1343000	387500	2145000
Sequence A&B	SGEPTSTPT	0	0	0	875.387	9	47350	424500	260465	0	101500	263000
Sequence A	TIASGEPTSTPTTEA	0	1	0	1541.65	15	51000	48150000	4161800	15350	4945000	0
Sequence A	SGEPTSTPTTEA	0	0	1	2123.84	12	58950	94500	0	0	348000	0
Sequence A&B	VESTVA	0	0	0	604.307	6	84000	1640000	2790000	18200	207950	3975000
Sequence A&B	IPPKKNQD	0	0	0	938.519	8	84700	56150	147500	21955	70900	47400
Sequence B	TLEASPE	0	1	0	825.316	7	109000	6910000	2119500	0	3095000	2643200
Sequence B	SGEPTSTPTIEAVEST	0	0	0	1604.74	16	120500	4350000	0	0	0	1205000
Sequence A&B	QVTSTAV	0	0	1	907.45	7	134000	60300	87000	19745	21250	21600
Sequence A	EPTSTPTTEA	0	0	0	1032.46	10	138400	16170	251700	0	176500	81050
Sequence A	TEIPTINTIASGEPTSTPTTE	0	0	1	2524.18	21	150000	0	2285000	0	15300000	0
Sequence A	ASGEPTSTPTTEA	0	0	1	1450.63	13	150500	0	151000	12250	535000	177500
Sequence A	SGEPTSTPTTEA	0	0	0	1176.51	12	207000	0	419000	0	299500	156500
Sequence A	STPTTEAVES	0	0	0	1020.46	10	223500	980	1252500	0	1580000	0
Sequence A&B	NQDKTEIPTINTIASGEPTSTPT	0	1	0	2494.15	23	236500	4320000	0	227000	248500	0
Sequence B	KNQDKTEIPTINTIASGEPTSTPTIE	0	0	1	3149.54	26	240000	0	990000	0	9420000	0
Sequence A	STPTTEAVE	0	0	0	933.429	9	242500	0	0	0	0	77500
Sequence A	VATLEDSPEVIE	0	0	0	1300.64	12	249000	251500	0	0	1205000	46100000
Sequence A	LEDSPEVIESPPEINT	0	0	0	1767.84	16	271000	2260000	3090000	0	36650000	38900000
Sequence A&B	NQDKTEIPTINTIASGEPTS	0	0	0	2115.03	20	287500	0	12450000	0	3560000	0
Sequence A&B	VESTVAT	0	0	0	705.354	7	332000	9400	1572250	9750	310500	3050000
Sequence A	ASGEPTSTPTTEAVEST	0	0	1	2611.07	17	358500	116900000	5570000	9150	2609000	1482000
Sequence A&B	NQDKTEIPTINT	0	0	1	2320.01	12	363000	25350000	0	7650	0	560000
Sequence B	IASGEPTSTPTIEAVESTVATL	0	0	2	4067.75	22	387000	0	47450000	1385000	86000000	33380000
Sequence A&B	VQVTSTAV	0	0	2	2406.99	8	387500	538000	4700000	9550	2777500	555500
Sequence A&B	QVTSTAV	0	0	0	704.37	7	410000	59300	12200000	51500	5415000	10900000
Sequence A&B	TIASGEPTSTPT	0	1	0	1240.52	12	435500	1645000	0	0	1115000	1820000
Sequence A	INTIASGEPTSTPTTEAVE	0	2	0	2076.85	19	443500	0	1010000	0	0	0
Sequence A	TIASGEPTSTPTTEA	0	0	1	2409.01	15	458000	22900000	6470000	25950	4740000	0
Sequence A&B	EIPTI	0	0	0	571.322	5	479000	70200000	7060000	95550	278500	46950000
Sequence A	ATLEDSPE	0	0	0	860.376	8	488500	0	575000	15050	0	0
Sequence A	ATLED	0	0	0	547.249	5	488500	10707000	6100000	9150	1140000	11250000
Sequence A&B	VIESPPEI	0	0	0	882.47	8	499000	1863000	560000	0	291000	10805000
Sequence A	GEPTSTPTTE	0	0	0	1018.45	10	512500	2330000	2865000	0	2160000	292650
Sequence A&B	TEIPTINT	0	0	1	1543.69	8	530000	3175000	3740000	0	22000000	2270000
Sequence A&B	TEIPTINT	0	0	1	1834.78	8	530000	16850000	755000	0	0	745000
Sequence A	ASGEPTSTPTTEA	0	0	0	1247.55	13	553500	735500	1119000	73450	1500000	691500
Sequence A	ASGEPTSTPTTEAVE	0	0	1	1678.74	15	570000	307500	442000	19100	5575000	365000
Sequence A	STVATLEDSPEV	0	2	0	1406.53	12	570000	17750000	0	18350	5060000	0
Sequence A	GEPTSTPTTEAVE	0	0	1	2264.92	13	572000	8120000	8505000	0	6450000	1189000
Sequence A&B	KTEI	0	0	0	489.28	4	575000	203500	208500	69450	915000	336000
Sequence A&B	TEIPTINT	0	0	1	1090.54	8	580000	157500	0	246800	0	0
Sequence A	IASGEPTSTPTTEAVEST	0	0	2	3380.38	18	585000	16500000	3275000	24750	3010000	628000
Sequence B	INTIASGEPTSTPTIE	0	0	1	2577.13	16	640000	20500000	835000	0	950000	0
Sequence A	IASGEPTSTPTTEAVESTVATLEDSPE	0	1	2	4692.87	27	650000	0	1825000	0	0	0
Sequence A	TIASGEPTSTPTTEA	0	0	2	2320.99	15	695000	1770000	3295000	10850	3940000	112000
Sequence B	IASGEPTSTPTIEAV	0	0	1	2419.06	15	715000	45200000	4005000	293000	7935000	550100
Sequence B	STPTIEAVE	0	0	0	945.465	9	730000	0	1070000	0	0	0
Sequence B	ASGEPTSTPTIEAVE	0	0	1	2143.93	15	765000	1770000	0	0	2720000	2850000
Sequence A	ASGEPTSTPTTEAVES	0	0	1	2218.92	16	815000	5945000	3600000	0	10190000	325425
Sequence B	ATLEASPE	0	1	0	896.353	8	826000	7275000	11685000	11800	13500000	13345000
Sequence A	ASGEPTSTPTTEAV	0	0	1	2293.94	14	826000	25750000	0	0	1110000	0
Sequence A&B	AIPPKKNQD	0	0	0	1009.56	9	836300	57350	557500	41550	2565000	197100
Sequence A	TEAVESTVAT	0	1	0	1086.45	10	845000	145500	0	6950	2380000	45600
Sequence B	EASPEVIESPPEINTV	0	0	0	1709.84	16	880000	79550000	111500000	635000	283645000	334000000
Sequence A	DSPEVIESPPEIN	0	1	0	1504.63	13	885000	1805000	13900000	0	790000	4070000
Sequence B	IASGEPTSTPTIEAVEST	0	0	1	2736.19	18	905364	422500	1102500	0	5965000	0
Sequence B	IASGEPTSTPTIEAVESTVATLEASPE	0	1	2	4078.73	27	920000	0	0	24400	870000	0
Sequence B	INTIASGEPTSTPTIE	0	1	1	2657.1	16	935000	0	0	13550	0	0
Sequence A	ASGEPTSTPTTEAVESTVATLEDSPE	0	1	2	4579.79	26	935000	1090000	0	0	0	0
Sequence A&B	ESTVA	0	0	2	1817.69	5	938000	133000000	3315000	69500	0	4260000
Sequence A	KNQDKTEIPTINTIASGEPTSTPTTEAVE	0	0	1	3727.74	29	955000	0	2715000	0	13640000	0
Sequence A&B	AVEST	0	0	0	505.238	5	980500	85550000	51300000	8260	18000000	104150000
Sequence A	IASGEPTSTPTTEAVESTVATLEDSPE	0	1	1	3745.55	27	985000	0	0	0	9200	202000
Sequence B	ASGEPTSTPTI	0	0	0	1059.51	11	1055000	8710000	2305000	18550	9665000	312500
Sequence A&B	TVQVT	0	0	0	546.301	5	1075000	0	895000	0	304300	1310850
Sequence A	SGEPTSTPTTEAVESTVATLEDSP	0	0	2	2811.26	24	1085000	0	5170000	0	11100000	1145000
Sequence B	PTINTIASGEPTSTPTIE	0	0	0	1827.91	18	1125000	0	43550000	21900	6508000	865
Sequence B	EASPEVIESPPEIN	0	0	0	1509.72	14	1165000	12550000	9585000	16600	1525000	27550000
Sequence A&B	MAIPPKKNQDKTEIPTINTIASG	0	0	0	2466.32	23	1220000	0	24450000	30750	0	0
Sequence A	IASGEPTSTPTTEAVESTVATLEDSPEV	0	1	1	3844.62	28	1235000	0	0	0	0	15850
Sequence A&B	QVTSTAV	0	0	1	1651.69	7	1235000	5850000	4400000	29550	4150000	337916
Sequence A	ASGEPTSTPTTEAVES	0	0	1	1927.83	16	1239000	7790000	1715000	0	12780000	283000
Sequence A&B	IASGEPTSTPT	0	0	0	1059.51	11	1273000	0	496500	0	4633500	232000
Sequence A	INTIASGEPTSTPTTEAVEST	0	1	1	3132.29	21	1285000	0	0	0	0	0
Sequence A	ASGEPTSTPTTEAVES	0	1	0	1642.66	16	1305000	18800000	13950000	165000	1140000	1425000
Sequence B	INTIASGEPTSTPTIEAVE	0	0	0	1928.96	19	1335000	1230000	0	0	0	0
Sequence A&B	EAVESTVATL	0	0	0	1018.52	10	1370000	0	13650000	0	4530000	17550000
Sequence A	STPTTEAVEST	0	0	0	1121.51	11	1410000	7080000	1275000	620000	3065000	0
Sequence A&B	KNQDK	0	0	0	631.329	5	1415000	31150000	54850000	6550	168000000	58050000
Sequence A&B	STVAT	0	0	0	477.243	5	1425000	7970000	10950000	0	2410000	18650000
Sequence B	ASGEPTSTPTIEAVESTVATLEASPE	0	1	1	3600.51	26	1430000	0	0	0	0	0
Sequence A&B	VIESPPEINTVQVTSTAV	0	0	2	3777.63	18	1525000	0	0	0	0	0
Sequence A&B	KNQDKTEIPTINTI	0	0	1	1978.99	14	1530000	0	10275000	0	41000000	4550000
Sequence A&B	PEINT	0	0	0	572.281	5	1545000	401500000	0	16350	5685000	65400000
Sequence A&B	NQDKTEI	0	0	0	846.408	7	1565000	0	0	0	0	59000
Sequence B	ASGEPTSTPTIEAVE	0	1	0	1567.67	15	1570000	12000000	7215000	0	2080	6665000
Sequence A	IASGEPTSTPTTEAVESTVATL	0	0	2	4055.71	22	1575000	8465000	36750000	3815000	140500000	6840000
Sequence B	TLEASPEV	0	1	0	924.384	8	1580000	19850000	0	0	8950000	825000
Sequence A	SGEPTSTPTTEAVE	0	0	1	2351.95	14	1624000	5870000	5405000	0	505000	1189500
Sequence A&B	VIESPPEINTVQVTSTAV	0	0	3	4433.86	18	1625000	52900000	0	0	0	0
Sequence A	ASGEPTSTPTTEAVEST	0	0	1	2028.87	17	1695000	15200000	1920000	15350	6195000	213500
Sequence B	STVATLEASPE	0	2	0	1263.47	11	1725000	2525000	995000	0	0	0
Sequence A	KNQDKTEIPTINTIASGEPTSTPTTEAVE	0	1	1	4098.8	29	1775000	0	6050000	44250	9650000	745000
Sequence A&B	NQDKTEIPTINTI	0	0	1	1850.9	13	1890000	71700000	0	0	47900000	710000
Sequence A	IASGEPTSTPTTEAVEST	0	1	0	1856.79	18	1915000	13500000	3560000	0	6735000	0
Sequence B	ATLEASPEVIE	0	1	0	1237.55	11	1945000	2160000	51000000	7550	12050000	7615000
Sequence A	NQDKTEIPTINTIASGEPTSTPTTEAVEST	0	0	1	4078.82	30	1964000	0	40700000	444950	25500000	1720000
Sequence B	IASGEPTSTPTIEAVESTVAT	0	0	2	3954.66	21	1990000	18765000	0	0	0	0
Sequence A	TIASGEPTSTPTTEAVESTV	0	1	0	2056.91	20	2025000	1095000	23100000	0	1445000	1318500
Sequence A&B	MAIPPKKNQD	1	0	0	1156.59	10	2120000	0	3394000	0	8562000	21100
Sequence A&B	NQDKTEIPT	0	0	1	1409.64	9	2145000	0	0	57800	2135000	3280000
Sequence A&B	VIESPPEINTVQVTSTAV	0	0	1	2248.12	18	2155000	0	0	0	752000	0
Sequence A	INTIASGEPTSTPTTEAVE	0	1	0	1996.89	19	2161000	0	1445000	0	16285000	0
Sequence A&B	AIPPKK	0	0	0	652.427	6	2236000	0	2463000	0	10460000	2969000
Sequence A	STPTTEAVESTVA	0	0	0	1291.61	13	2240000	217500000	745000	2015000	1831500	1734500
Sequence A	TLEDSPEV	0	0	0	888.408	8	2265000	3780000	0	6950	1390000	1941500
Sequence A	EDSPEVIESPPEINTVQ	0	0	0	1881.88	17	2280000	2585000	11650000	6550	13275000	0
Sequence B	AVESTVATLEASPEVIESPPEINT	0	0	2	4376.88	24	2285000	0	1590000	0	97500	0
Sequence A&B	KNQDKTEIPT	0	0	0	1172.6	10	2330000	5570000	3460000	39350	2185000	1815000
Sequence A	IASGEPTSTPTTEAVESTVA	0	0	1	2894.26	20	2380000	30850000	111135000	15450	79000000	945000
Sequence A&B	VQVTST	0	0	0	633.333	6	2388000	1518320	8600000	4420	95500000	73355000
Sequence A	INTIASGEPTSTPTTEAVESTVA	0	1	0	2355.07	23	2395000	0	3425000	0	0	2785000
Sequence A&B	TEIPTINTI	0	0	1	1203.62	9	2440000	39350000	4010000	161500	4005000	4365000
Sequence A&B	IPPKKNQDK	0	0	0	1066.61	9	2515000	0	2960000	0	2190000	428400
Sequence A	TIASGEPTSTPTTEAVEST	0	1	0	1957.84	19	2525000	47150000	1655000	121250	0	830200
Sequence A&B	TEIPTINTIASGEPTSTPT	0	1	0	2008.92	19	2665000	71600000	5550000	375000	38900000	4345000
Sequence A	TIASGEPTSTPTTEAVE	0	1	0	1769.76	17	2675000	713000	4590000	53050	31350000	3235000
Sequence A	NTIASGEPTSTPTTEAVEST	0	0	0	1991.92	20	2705000	6495000	860000	0	0	0
Sequence A	EPTSTPTTEAVE	0	0	1	2207.9	12	2720000	7940000	13705000	7100	8140000	1265000
Sequence A	ASGEPTSTPTTEAVES	0	0	1	2510.02	16	2725000	61450000	5950000	1265000	5830000	931500
Sequence B	IEAVESTV	0	1	0	926.4	8	2755000	21950000	23550000	0	16295000	654000
Sequence B	TIASGEPTSTPTIEAVE	0	0	0	1701.83	17	2790000	28300000	73950000	0	10440000	34650000
Sequence A&B	KNQDKTEIPTINT	0	0	1	2157.01	13	2805000	10635000	2805000	0	6350000	3015000
Sequence B	TLEASPEVI	0	0	0	957.502	9	2825000	637000	795000	3960	0	5655000
Sequence A	TVATLEDSPEVI	0	0	0	1272.64	12	2835000	3905000	0	15300	5130000	19550000
Sequence B	ASPEVI	0	1	0	694.294	6	2920000	53900000	14700000	0	23200000	58750000
Sequence B	EASPEVIESPPE	0	1	0	1362.56	12	2935000	5465000	10375000	13800	29450000	7690000
Sequence B	STPTIEAVEST	0	0	0	1133.55	11	2945000	33550000	31500000	33950	70500000	154500000
Sequence A&B	MAIPPKKN	0	0	0	897.511	8	3190000	2080000	2750000	759500	1445000	2230000
Sequence A	DSPEVIESPPEINTVQ	0	1	0	1832.81	16	3210500	0	1210000	0	10250000	0
Sequence B	IASGEPTSTPTIE	0	0	2	2905.19	13	3220000	40500000	104500000	22300	51200000	17250000
Sequence A&B	NQDKTEIPTINTIASGEPTST	0	1	0	2296.05	21	3225000	0	975000	0	10330000	0
Sequence A&B	PEINTV	0	0	0	671.349	6	3236000	24750000	0	103000	3255350	8490000
Sequence A	IASGEPTSTPTTEA	0	0	1	1725.77	14	3290000	791500	5430000	7900	5065000	281450
Sequence B	TEIPTINTIASGEPTSTPTIE	0	0	1	2827.31	21	3325000	3045000	11195000	28950	115500000	4265000
Sequence A	AVESTVATLEDSPE	0	2	0	1606.61	14	3365000	0	38050000	0	460500000	2635000
Sequence B	MAIPPKKNQDKTEIPTINTIASGEPTSTPTIEAVESTVATLEASP	0	1	2	5325.57	45	3365000	5610000	26200000	0	0	5850
Sequence A&B	KNQDKTEIPTINTIASG	0	0	0	1828.95	17	3403000	108500	30650000	6450	1545000	0
Sequence A	MAIPPKKNQDKTEIPTINTIASGEPTSTPTTEAVESTV	1	0	2	4215.1	38	3415000	0	38900000	15450	0	1415500
Sequence A	SGEPTSTPTTE	0	0	0	1105.48	11	3445000	7315000	11550000	23500	8895000	2305000
Sequence A	NQDKTEIPTINTIASGEPTSTPTTEAVE	0	0	1	3599.65	28	3685000	0	12765000	0	28800000	0
Sequence A&B	NQDKTEIPTINTI	0	0	1	2433.09	13	3750000	97000000	1840000	1028000	4682500	1653500
Sequence A	TIASGEPTSTPTTE	0	0	1	1593.73	14	3795000	0	2886000	0	4575000	925000
Sequence A&B	PPKKNQDK	0	0	0	953.529	8	3815000	297970	2970000	167000	4445000	1135000
Sequence B	ASGEPTSTPTIEAVESTVATLEASPE	0	0	2	4467.87	26	3840000	0	0	0	0	0
Sequence A&B	QDKTEIPTIN	0	0	0	1157.59	10	3845000	28500000	5050000	2015000	13380000	22800000
Sequence A	TEIPTINTIASGEPTSTPTTE	0	0	1	2815.28	21	3955000	0	3415000	18050	41850000	2395
Sequence A	TTEAVEST	0	2	1	1943.63	8	4.09514e+06	6410000	12290000	16700	3530000	1115500
Sequence B	EPTSTPTIE	0	0	1	1920.78	9	4135000	21250000	17750000	0	19750000	853500
Sequence B	TIASGEPTSTPTIEA	0	1	0	1553.69	15	4245000	0	2403000	0	15050000	0
Sequence B	KNQDKTEIPTINTIASGEPTSTPTIEAVE	0	1	0	3163.52	29	4405000	0	73650000	80500	0	15755000
Sequence A&B	IASG	0	0	0	346.185	4	4405000	16650000	16150000	45600	9060000	12830000
Sequence A&B	TEIPTINTIASGEPT	0	1	0	1622.74	15	4420000	159500000	2330000	1530000	114000000	30600000
Sequence A&B	QDKTEIPT	0	0	0	930.466	8	4430000	1639500	10650000	10000	1359000	14850000
Sequence A&B	QDKTEIPTI	0	0	0	1043.55	9	4650000	111000	16750000	0	22650000	23650000
Sequence B	INTIASGEPTSTPTIEA	0	0	0	1700.85	17	4695000	0	1010000	0	10550000	251500
Sequence A	IASGEPTSTPTTEAVEST	0	0	1	1979.91	18	4735000	740000	2805000	0	6800000	0
Sequence B	MAIPPKKNQDKTEIPTINTIASGEPTSTPTIEAVESTV	1	0	2	4680.28	38	5050000	0	83450000	0	3715000	0
Sequence A	KNQDKTEIPTINTIASGEPTSTPTTE	0	2	0	2932.3	26	5065000	0	10475000	6300	51500000	0
Sequence B	IASGEPTSTPTIEA	0	0	1	1575.75	14	5200000	968000	0	18300	0	950000
Sequence A	IASGEPTSTPTTEA	0	0	1	2016.86	14	5210000	4505000	11200000	0	18650000	1445000
Sequence B	SGEPTSTPTIE	0	0	1	1773.74	11	5275000	500000	0	0	7410000	2888050
Sequence A&B	KNQDKTEIPTINTI	0	0	1	2270.09	14	5400000	57700000	1385000	326000	1035000	158000
Sequence A	INTIASGEPTSTPTTEAVE	0	0	0	1916.92	19	5500000	0	9360000	0	2195000	0
Sequence A&B	TEIPTINTIASGEPTST	0	1	0	1810.82	17	5500000	0	22350000	0	57700000	3580000
Sequence A&B	MAIPPKKNQDKTEIPTINTIASGEPT	0	1	1	2889.42	26	5580000	0	20050000	0	24950000	970000
Sequence A	KNQDKTEIPTINTIASGEPTSTPTTEAVESTVATLEDSPE	0	1	0	4280.99	40	5600000	0	118500000	0	445500	0
Sequence A&B	NQDKTEIPTINT	0	0	1	2028.91	12	5600000	1140500	1300000	0	14300000	0
Sequence B	NTIASGEPTSTPTIE	0	1	0	1596.69	15	5600000	3800000	17400000	25700	18630000	1425000
Sequence B	MAIPPKKNQDKTEIPTINTIASGEPTSTPTIE	0	1	3	5308.36	32	5635000	0	1660000	0	0	0
Sequence A	SGEPTSTPTTEAVES	0	0	0	1491.66	15	5640000	22200000	16300000	159500	2396000	1286000
Sequence B	NQDKTEIPTINTIASGEPTSTPTIE	0	0	1	3312.54	25	5675000	0	5575000	0	58500000	0
Sequence A	ATLEDSPEV	0	1	0	1039.41	9	5725000	1595000000	2260000	1925000	4805000	10410000
Sequence A	EDSPEVIESPPEINTVQVTST	0	0	0	2270.08	21	5840000	0	2910000	0	380000	39150
Sequence A	IASGEPTSTPTTEA	0	1	0	1440.6	14	5890000	14540000	24000000	21150	16906000	6400000
Sequence A	IASGEPTSTPTTEAVEST	0	0	1	2141.96	18	5950000	29650000	10240000	0	25900000	0
Sequence A	ASGEPTSTPTTEAVE	0	0	1	2131.89	15	5965000	12300000	20750000	11400	40700000	7125000
Sequence A	TEIPTINTIASGEPTSTPTTEAVES	0	1	0	2625.19	25	6050000	0	8115000	279050	122500000	93450000
Sequence B	TIASGEPTSTPTIEAVE	0	1	0	1781.8	17	6070000	10545000	11735000	0	16750000	2555000
Sequence B	KNQDKTEIPTINTIASGEPTSTPTIE	0	0	1	3440.63	26	6075000	0	8685000	0	50450000	0
Sequence B	AIPPKKNQDKTEIPTINTIASGEPTSTPTIEA	0	0	0	3361.76	32	6095000	0	57850000	0	0	0
Sequence A	IASGEPTSTPTTE	0	0	2	2602.05	13	6135000	5950000	20200000	8050	11580000	1875000
Sequence A&B	VQVTSTA	0	0	0	704.37	7	6149000	0	86750000	10600	2575700	1886600
Sequence B	ASGEPTSTPTIEAVESTV	0	0	1	2431.07	18	6210000	0	1855000	0	4930000	0
Sequence A&B	TVATL	0	1	0	583.262	5	6595000	149500000	32750000	452450	2435000	69900000
Sequence A	EDSPEVIESPPEIN	0	0	0	1553.71	14	6790000	1342500	47000000	6750	68850000	8085000
Sequence B	ASGEPTSTPTIEAVESTVATLEASPE	0	1	0	2653.19	26	6870000	4485000	116500000	773500	26415000	15335000
Sequence A&B	IPPKKNQDKTEIPT	0	0	0	1607.89	14	6955000	500500	12870000	54050	2515000	362000
Sequence B	INTIASGEPTSTPTIEAVESTVAT	0	1	1	3415.48	24	7055000	0	19250000	40300	168500000	2847500
Sequence A	TEIPTINTIASGEPTSTPTTEAVE	0	0	1	3114.42	24	7055000	0	19800000	0	55800000	3030000
Sequence A	NQDKTEIPTINTIASGEPTSTPTTE	0	0	1	3300.5	25	7200000	0	7848000	0	39050000	617500
Sequence A	IASGEPTSTPTTEA	0	0	1	1563.72	14	7250000	0	10785000	0	6450000	766000
Sequence B	TEIPTINTIASGEPTSTPTIEAVESTVATL	0	0	0	3042.55	30	7345000	730486	399000000	0	10150000	8340000
Sequence A	PTTEAVESTVATL	0	0	0	1317.67	13	7435000	0	0	12750	535000	0
Sequence A&B	VQVTSTAV	0	0	2	2115.89	8	7435000	1790000	12600000	0	0	1039500
Sequence B	KNQDKTEIPTINTIASGEPTSTPTIE	0	1	1	3811.69	26	7490000	672500	4690000	0	39800000	731425
Sequence A&B	PPEIN	0	0	0	568.286	5	7535000	0	11045000	1315	4280000	2095000
Sequence A	LEDSPEV	0	0	0	787.36	7	7575000	48450000	21750000	13450	5715000	12005000
Sequence B	STVATLEASPEVI	0	1	0	1395.65	13	7635000	0	44300000	27150	500000	0
Sequence A	KNQDKTEIPTINTIASGEPTSTPTTEAVEST	0	0	1	4206.92	31	7835000	0	9710000	22950	12400000	45550
Sequence A	AVESTVATLEDSPEV	0	1	0	1625.71	15	7850000	186000	5193050	0	4765000	0
Sequence B	MAIPPKKNQDKTEIPTINTIASGEPTSTPTIEAVESTVA	0	1	2	5309.47	39	7950000	0	48050000	0	8265000	7170000
Sequence A	ASGEPTSTPTTEAVESTVA	0	1	0	1913.81	19	8130000	0	3175000	0	1880000	0
Sequence A	IASGEPTSTPTTE	0	0	2	2893.15	13	8160000	21350000	38450000	19700	15950000	5050000
Sequence A	IASGEPTSTPTTEAVESTVATLEDSPEVIE	0	1	0	3139.42	30	8210000	0	5275000	7800	33800000	7670000
Sequence A	ASGEPTSTPTTEAVESTV	0	0	1	2127.94	18	8290000	1470000	11450000	0	16209000	2175000
Sequence B	NQDKTEIPTINTIASGEPTSTPTIEAVE	0	1	0	3035.42	28	8400000	312500	47450000	125000	12365000	13300000
Sequence B	IASGEPTSTPTIEAVE	0	0	1	2257.01	16	8420000	0	11320000	0	25700000	1005000
Sequence A&B	TEIPTINTI	0	0	1	1947.87	9	8645000	164000000	7370000	0	39100000	14450000
Sequence B	MAIPPKKNQDKTEIPTINTIASGEPTSTPTIEAVESTVATL	0	1	1	5320.52	41	8750000	0	36650000	0	17550000	6746000
Sequence B	AVESTVATLEASPE	0	0	1	2350.01	14	8780000	407500	5440000	13700	49100000	3375000
Sequence B	ASGEPTSTPTIEA	0	1	0	1339.55	13	9025000	21600000	11950000	126500	19550000	1385000
Sequence B	EASPEVIESPPEINT	0	0	1	1975.9	15	9060000	0	2047500	0	19050000	0
Sequence B	ASGEPTSTPTIEA	0	0	1	2206.91	13	9115000	260500000	50450000	375000	43000000	12715000
Sequence A&B	EINT	0	0	0	475.228	4	9340000	488000	5875000	0	520000	6408500
Sequence A	MAIPPKKNQDKTEIPTINTIASGEPTSTPTTEAVESTVATLEDSPE	0	2	0	4998.32	46	9350000	0	161000000	0	0	0
Sequence A	DSPEVI	0	0	0	658.317	6	9450000	213500000	80450000	109000	24045000	166400000
Sequence A	IASGEPTSTPTTEAVES	0	1	0	1755.75	17	9500000	15950000	0	12000	38750000	5665000
Sequence A	MAIPPKKNQDKTEIPTINTIASGEPTSTPTTEA	1	0	2	4356.07	33	9510000	0	23500000	0	96950000	0
Sequence A	MAIPPKKNQDKTEIPTINTIASGEPTSTPTTEAVESTVATLEDS	0	0	3	5998.79	44	9650000	0	11255000	0	4080000	5950000
Sequence B	KNQDKTEIPTINTIASGEPTSTPTIEAVE	0	0	1	4030.87	29	9675000	0	65250000	0	37150000	13600000
Sequence A&B	TINT	0	0	0	447.233	4	9700000	0	0	0	870000	0
Sequence A&B	VATLE	0	0	0	531.29	5	9885000	340500	14305000	17350	7615000	1550000
Sequence B	ASGEPTSTPTIEAVESTV	0	0	1	2722.17	18	10280000	202500000	20200000	107500	21300000	685000
Sequence B	EASPEVIESPPEINTV	0	0	1	1912.92	16	10465000	0	44000000	875000	2052000	199500
Sequence B	MAIPPKKNQDKTEIPTINTIASGEPTSTPTIEAVESTVATLEASPE	1	1	1	5849.72	46	10600000	0	79250000	0	0	0
Sequence A	IASGEPTSTPTTEAV	0	0	1	2407.03	15	10795000	64100000	19475000	0	980000	702500
Sequence A	ASGEPTSTPTTEAVE	0	0	1	1840.79	15	10830000	835000	11430000	4840	23455000	2677500
Sequence A	IASGEPTSTPTTE	0	0	2	2440	13	11025000	9770000	27350000	0	11620000	2275000
Sequence A&B	MAIPP	1	0	0	543.273	5	11200000	0	5345000	41200	53500	22300000
Sequence A	IASGEPTSTPTTE	0	0	2	2148.91	13	11300000	4040000	23800000	0	12850000	2505000
Sequence B	GEPTSTPTIE	0	0	1	1977.8	10	11475000	36200000	49100000	27300	35400000	6000000
Sequence A&B	KNQDKTEIPTINT	0	0	1	2448.1	13	11520000	72800000	3915000	0	68600	3010000
Sequence A&B	EVIESPPEINTVQVTST	0	0	0	1841.93	17	11605000	0	7800000	0	451000	0
Sequence A&B	TEIPTINT	0	0	1	1252.59	8	11700000	0	6420000	0	42250000	392500
Sequence A&B	NQDKTEIPTINT	0	0	1	1575.76	12	11725000	140050	15550000	36850	17150000	1146000
Sequence A	MAIPPKKNQDKTEIPTINTIASGEPTSTPTTEAVESTVATLEDSPEV	1	1	3	5966.76	47	11900000	1620000	2055000	0	56500	2419500
Sequence A&B	NQDKTEIPTINTIASGEPTSTPT	0	0	0	2414.18	23	12120000	0	4855000	0	10295000	0
Sequence A&B	IPPKKNQDKTEIPTINTI	0	0	1	2252.23	18	12150000	0	42350000	0	11650000	7680000
Sequence B	ASGEPTSTPTIEAVESTVATL	0	0	2	3954.66	21	12200000	253500	12150000	12800000	67400000	7810000
Sequence A	TIASGEPTSTPTTE	0	0	1	1755.78	14	12300000	680500	42750000	0	13600000	1238500
Sequence B	EASPEVIESPPEINTVQVTSTAV	0	1	1	3423.49	23	12450000	0	66000000	0	41250000	78950000
Sequence A&B	AIPPKKNQDK	0	0	0	1137.65	10	12520000	22200	7050000	10800	22000000	5440000
Sequence A	TIASGEPTSTPTTE	0	0	1	2046.87	14	12750000	4090000	27500000	0	14250000	1088500
Sequence A&B	VQVTSTAV	0	0	2	1953.84	8	12750000	5645000	12335000	0	14950000	1910000
Sequence A&B	TEIPTIN	0	0	0	786.412	7	12750000	2465000000	238350000	78950000	734450000	5405000000
Sequence A	TPTTEAVESTVATLE	0	1	0	1627.72	15	12867500	0	1215000	0	7025000	496000
Sequence A	NTIASGEPTSTPTTE	0	1	0	1584.66	15	12965000	1280500	24400000	14000	51200000	2875000
Sequence A	IASGEPTSTPTTEAVESTVATL	0	1	1	2897.26	22	13020000	0	12400000	0	29300000	3280000
Sequence A&B	SPPEINTVQVT	0	0	0	1183.61	11	13100000	0	1228000	10950	510000	0
Sequence A	TEAVESTVAT	0	0	1	1953.8	10	13195000	12200000	5830000	0	32250000	0
Sequence A	SGEPTSTPTTEAVESTVAT	0	0	0	1863.86	19	13200000	0	8800000	0	0	0
Sequence A&B	DKTEIPTINTIASGEPTS	0	0	0	1872.93	18	13385000	0	26900000	0	1330000	0
Sequence A	IASGEPTSTPTTEAVE	0	0	1	1953.88	16	13480000	11450000	27370000	0	43350000	14265000
Sequence A	STVATLEDSPEV	0	1	0	1326.56	12	13675000	73000000	5160000	0	12800000	486500
Sequence A	KNQDKTEIPTINTIASGEPTSTPTTEAVES	0	1	0	3238.51	30	13885000	0	20150000	0	1901190	0
Sequence A&B	DKTEIPTI	0	0	0	915.491	8	13910000	0	29400000	15850	14000000	35700000
Sequence A&B	VQVTS	0	0	0	532.286	5	14710000	3410	12569000	0	7615000	14685000
Sequence A&B	MAIPPKKNQDKTEIPTINTIASGEPTS	0	0	0	2880.49	27	15150000	0	46150000	42900	0	525000
Sequence A	IASGEPTSTPTTEAVESTV	0	0	1	2078.97	19	15450000	0	22250000	0	16600000	0
Sequence A	STVATLEDSPEVIESPPEINT	0	2	0	2387.01	21	15500000	320500	116500000	0	74750000	14080000
Sequence A	ASGEPTSTPTTEAVESTVATL	0	1	0	2127.95	21	15650000	0	15230000	0	6555000	72000
Sequence A	EPTSTPTTEAVES	0	0	0	1347.6	13	16050000	14700000	19900000	11500	5075000	3495000
Sequence A&B	MAIPPKKNQDKTEIPTINTIASGEPTSTPT	1	1	1	3478.68	30	16150000	0	68250000	14300	12550000	12475000
Sequence A	AVESTVATLEDSPE	0	1	1	2473.96	14	16400000	14250	22600000	55350	42550000	3737050
Sequence B	IASGEPTSTPTIEA	0	1	0	1452.64	14	16460000	3830000	27314500	0	74200000	0
Sequence B	AIPPKKNQDKTEIPTINTIASGEPTSTPTIEAVESTVATLEASPEVIES	0	0	1	5468.76	49	16466500	0	14387500	0	9450000	4198500
Sequence A&B	MAIPPKK	0	0	0	783.468	7	16500000	91300	25300000	25300	62600000	80650000
Sequence A	KNQDKTEIPTINTIASGEPTSTPTTE	0	1	1	3799.66	26	16550000	665000	33450000	0	42700000	2960000
Sequence A	ESTVATLEDSPEVI	0	1	0	1568.69	14	16580000	20590	7700000	22850	30600000	4575000
Sequence A	IASGEPTSTPTTEAVE	0	1	0	1668.71	16	17250000	3920000	2665000	16200	49500000	975000
Sequence B	ASGEPTSTPTIE	0	0	1	1553.68	12	17450000	3595000	19850000	29150	50600000	5315000
Sequence A&B	TEIPTINTIAS	0	0	0	1158.61	11	17520000	0	69200000	0	11515000	9365000
Sequence A	ATLEDSPEVIESPP	0	2	0	1642.64	14	17550000	98500	0	7600	121000000	0
Sequence B	TIEAVESTVATLEASPEVIESPPEINTV	0	0	2	4236.93	28	17750000	0	17850000	0	25300000	0
Sequence A	MAIPPKKNQDKTEIPTINTIASGEPTSTPTTEAVESTVATLEDSPEVIESPPEINTVQVTSTAV	1	0	3	9270.24	64	18020000	3005000	0	182500	0	1640000
Sequence A	MAIPPKKNQDKTEIPTINTIASGEPTSTPTTEAVES	0	0	1	4743.23	36	18400000	0	71000000	0	5565000	392500
Sequence A	INTIASGEPTSTPTTEAVEST	0	0	0	2105	21	18600000	36950000	11055000	0	8070000	0
Sequence A&B	MAIPPKKNQDKTEIPTINTI	1	0	2	2632.35	20	18650000	0	31050000	0	8400000	0
Sequence A	NQDKTEIPTINTIASGEPTSTPTTEAVESTVATLEDSPE	0	1	0	4152.9	39	18850000	0	50650000	0	0	2860000
Sequence B	TEIPTINTIASGEPTSTPTIEAVE	0	1	0	2550.2	24	18950000	0	49950000	0	21150000	48550000
Sequence B	MAIPPKKNQDKTEIPTINTIASGEPTSTPTIEAVESTVATLEASPEVIESPPEINTVQVTSTAV	0	1	0	6751.38	64	19500000	4530000	7550000	909000	9400000	15550000
Sequence A	IASGEPTSTPTT	0	0	0	1160.56	12	19535000	2360000	4845000	490000	45500000	397500
Sequence A	MAIPPKKNQDKTEIPTINTIASGEPTSTPTTEAVESTVATLEDSPEVIESPPEINTVQVT	0	0	2	6751.34	60	19650000	6345000	7550000	690000	10700000	15400000
Sequence A&B	NQDKTEIPTINTIASGEPT	0	0	0	2028	19	19800000	0	28050000	0	15150000	0
Sequence B	ASGEPTSTPTIE	0	0	1	1844.78	12	19850000	37900000	16250000	0	64000000	6395000
Sequence A&B	VQVTSTAV	0	0	2	1824.8	8	19990000	1581000	56100000	0	17490000	7795000
Sequence B	MAIPPKKNQDKTEIPTINTIASGEPTSTPTIEAVESTVA	1	0	2	5042.42	39	20250000	0	137200000	0	4505000	5410000
Sequence A	VATLEDSPEV	0	1	0	1138.48	10	20600000	511000000	12500000	557500	4520000	12040000
Sequence A	TEIPTINTIASGEPTSTPTTEAVEST	0	0	1	3593.6	26	20650000	9065000	59700000	250500	25150000	10080000
Sequence B	IASGEPTSTPTI	0	0	2	1740.8	12	20800000	0	24400000	0	18850000	1658000
Sequence A	ASGEPTSTPTTEAVEST	0	1	0	1743.71	17	21050000	66550000	28750000	119000	16100000	2120000
Sequence A&B	AVESTVA	0	0	0	675.344	7	21250000	44900000	49750000	12195	16600000	63050000
Sequence A	IASGEPTSTPTTEAVESTV	0	0	1	2532.12	19	21745000	0	59000000	0	56750000	3053000
Sequence A	AIPPKKNQDKTEIPTINTIASGEPTSTPTTE	0	0	1	4226.01	31	21750000	0	58900000	0	32800000	545000
Sequence A	NQDKTEIPTINTIASGEPTSTPTTEA	0	1	0	2795.28	26	22150000	0	23150000	0	27250000	73000
Sequence B	ASGEPTSTPTI	0	1	0	1139.47	11	22520000	17320000	7295000	189500	2987500	10515000
Sequence A	TTEAVESTVATLED	0	0	0	1464.68	14	22550000	0	26700000	0	730000	1030500
Sequence A	TPTTEAVESTVA	0	0	0	1204.58	12	22900000	20400000	38850000	114500	13135000	12700000
Sequence B	ATLEASPEVIE	0	0	0	1157.58	11	23350000	508500000	32700000	431750	103200000	14250000
Sequence A	ASGEPTSTPTTE	0	0	0	1176.51	12	23450000	23350000	36300000	28600	74700000	11020000
Sequence B	TEIPTINTIASGEPTSTPTIEAVEST	0	1	0	2738.28	26	23700000	0	32300000	291000	2025000	5985000
Sequence A	MAIPPKKNQDKTEIPTINTIASGEPTSTPTTE	0	1	3	4423.04	32	23900000	0	34100000	0	12955000	113500
Sequence A	MAIPPKKNQDKTEIPTINTIASGEPTSTPTT	0	1	3	4423.04	31	23900000	0	34100000	0	12955000	113500
Sequence B	IASGEPTSTPTIEAVESTV	0	0	1	2544.16	19	23900000	412500	1850000	0	3980000	0
Sequence A&B	AIPPKKNQDKTEIPTI	0	0	0	1792.01	16	24000000	0	21200000	5250	24250000	4845000
Sequence A	IASGEPTSTPTTEAVEST	0	0	2	2636.13	18	24050000	0	0	795	17735000	96500
Sequence A&B	IESPPEINTVQ	0	0	0	1225.62	11	24050000	848200	1512750	79500	441000	0
Sequence A	MAIPPKKNQDKTEIPTINTIASGEPTSTPTTEA	0	1	0	3560.73	33	24300000	0	76050000	0	6450000	3960000
Sequence B	IASGEPTSTPTIEA	0	0	1	1737.8	14	24300000	460500	20090000	0	66950000	196500
Sequence A&B	DKTEIPT	0	0	0	802.407	7	24400000	13350000	32350000	12650	10640000	50800000
Sequence A	MAIPPKKNQDKTEIPTINTIASGEPTSTPTTE	1	0	2	4081.95	32	24450000	0	337650000	0	122350000	0
Sequence A	MAIPPKKNQDKTEIPTINTIASGEPTSTPTTEAVESTVATLEDSPEVIESPPEINTVQ	1	0	3	6770.3	58	24500000	980000	19450000	220000	11990000	4355000
Sequence A&B	NTIASGEPTSTPT	0	0	0	1274.6	13	24750000	3915000	24200000	43150	19200000	8010000
Sequence A&B	MAIPPKKNQDKTEIPTINTIASGEPTSTPT	0	0	0	3179.64	30	24900000	0	848050000	20750	550000	1225000
Sequence A	IASGEPTSTPTTEAVESTVATL	0	0	1	2526.2	22	24950000	0	8230500	0	34950000	0
Sequence A	ASGEPTSTPTTEAVESTV	0	0	1	2710.13	18	25200000	22750000	44000000	3740000	67700000	9945000
Sequence A&B	KTEIPTIN	0	0	0	914.507	8	25950000	0	21300000	0	21450000	4010000
Sequence A&B	NQDKTEIPT	0	0	0	1044.51	9	26350000	35350000	48750000	1770000	21050000	23900000
Sequence B	IEAVESTV	0	0	0	846.433	8	26450000	65850000	31750000	665000	24750000	115500000
Sequence A&B	INTVQVTST	0	0	0	961.508	9	26600000	0	13395000	0	29650000	5105000
Sequence B	EASPEVIESPPEINTVQVTSTAV	0	0	1	3343.52	23	26650000	0	58100000	0	12350000	0
Sequence A&B	SPEVI	0	1	0	623.257	5	26800000	1825000000	104950000	992000	123500000	217000000
Sequence A&B	MAIPPKK	1	0	0	799.463	7	27150000	2700	31000000	24650	66150000	8400000
Sequence A	IASGEPTSTPTTEAVESTVATLEDSPEVIESPPE	0	1	1	3752.68	34	27350000	0	10105000	0	10020000	0
Sequence B	ASGEPTSTPTIEAVES	0	0	0	1574.73	16	27500000	123000000	32500000	25900	39650000	32850000
Sequence A&B	MAIPPKKNQDKTEI	1	0	0	1627.86	14	27650000	0	38950000	19850	11750000	5145000
Sequence A	ASGEPTSTPTTEAVE	0	1	0	1555.63	15	28300000	19000000	28750000	57800	106150000	14110000
Sequence A	MAIPPKKNQDKTEIPTINTIASGEPTSTPTTEAVESTVATLE	1	0	0	4426.23	42	28350000	0	225500000	0	0	0
Sequence A	KNQDKTEIPTINTIASGEPTSTPTTEAV	0	0	0	2942.47	28	28400000	0	20550000	0	8905000	0
Sequence B	MAIPPKKNQDKTEIPTINTIASGEPTSTPTIEAVESTVATL	1	0	2	5256.55	41	28550000	35500000	383500000	0	4570000	6300000
Sequence A	EPTSTPTTEAVEST	0	0	0	1448.65	14	28555000	86650000	65050000	12100	18950000	12550000
Sequence B	KNQDKTEIPTINTIASGEPTSTPTIEAVESTVATL	0	1	0	3735.83	35	28775000	1555000	133000000	370500	9690000	15800000
Sequence A&B	KNQDKTEIPTINT	0	0	1	1865.91	13	28850000	0	23900000	0	67150000	5009500
Sequence B	MAIPPKKNQDKTEIPTINTIASGEPTSTPTIEA	1	1	1	3791.84	33	28950000	0	74800000	0	29400000	615000
Sequence A&B	DKTEIPTINTIA	0	0	0	1314.7	12	29150000	94500	65750000	26150	68650000	18250000
Sequence A	PTINTIASGEPTSTPTTE	0	1	0	1895.84	18	29200000	505000	27400000	560000	36000000	1010000
Sequence A&B	MAIPPKKNQDKTEIPTINT	1	0	2	2810.36	19	29400000	0	141400000	10500	19800000	1315000
Sequence A	MAIPPKKNQDKTEIPTINTIASGEPTSTPTTEAVE	0	1	1	4736.17	35	29850000	0	189350000	0	19350000	11200000
Sequence B	EASPEVIESPPEINT	0	0	1	2267	15	29900000	11100000	16000000	0	20650000	0
Sequence A&B	AVESTVATL	0	0	1	1545.7	9	30245000	114200000	217000000	22400	578500000	65050000
Sequence A	AIPPKKNQDKTEIPTINTIASGEPTSTPTTEAVESTVATL	0	0	0	4150.15	40	30950000	2030000	343000000	0	2145000	2445000
Sequence A&B	ESPPEINTVQVTSTAV	0	0	1	2327.06	16	31050000	0	31150000	16900	72700000	2720000
Sequence A&B	DKTEIPTIN	0	1	1	1765.73	9	31600000	135000000	41350000	0	13650000	3640000
Sequence A&B	MAIPPKKNQDKTEIPTINTIASGEPTSTPT	0	2	1	3542.65	30	31800000	0	57300000	25000	22550000	5615000
Sequence A	PTINTIASGEPTSTPTTE	0	0	0	1815.87	18	32200000	0	16950000	12050	23035000	0
Sequence B	NQDKTEIPTINTIASGEPTSTPTIEAVE	0	0	1	3902.78	28	32450000	0	144500000	220000	70500000	50950000
Sequence A	ASGEPTSTPTTEAVEST	0	0	1	1866.82	17	32750000	3815000	33400000	0	35800000	7705000
Sequence B	EPTSTPTIEAVEST	0	0	0	1460.69	14	33250000	6160000	50500000	5794000	29450000	6925000
Sequence A&B	MAIPPKKNQD	0	0	0	1140.6	10	33500000	40050	35700000	16930	230500000	17950000
Sequence B	SGEPTSTPTIE	0	0	1	2064.84	11	33550000	50950000	101400000	8950	63450000	13800000
Sequence A	TEIPTINTIASGEPTSTPTTEAVES	0	0	2	3404.54	25	34150000	7260000	119000000	94350	186500000	75800000
Sequence B	MAIPPKKNQDKTEIPTINTIASGEPTSTPTIEAV	0	1	0	3671.84	34	34450000	3292000	76000000	0	14240000	13990000
Sequence A&B	PPEINTVQ	0	0	0	896.46	8	34600000	0	33250000	0	17200000	19375000
Sequence B	MAIPPKKNQDKTEIPTINTIASGEPTSTPTIEAVESTVATLEASPEVIESPPEINTVQVT	0	1	2	6799.36	60	34700000	10280000	60700000	1070000	40700000	29650000
Sequence A	TIASGEPTSTPTTEAVESTVAT	0	0	0	2149.03	22	34800000	0	32300000	0	11850000	0
Sequence A	MAIPPKKNQDKTEIPTINTIASGEPTSTPTTEAVESTVATLE	0	0	0	4410.24	42	34900000	0	364000000	0	7050000	0
Sequence A	TVATLEDSPE	0	1	0	1140.46	10	34950000	44150000	38550000	23250	252500000	182000000
Sequence B	AIPPKKNQDKTEIPTINTIASGEPTSTPTIEAVESTV	0	0	0	3877.02	37	35300000	0	141500000	114500	1135000	0
Sequence A	MAIPPKKNQDKTEIPTINTIASGEPTSTPTTE	1	1	1	4453.01	32	35600000	0	356000000	6200	90050000	9320000
Sequence A&B	IPPKKNQDKTEIPTIN	0	0	0	1835.02	16	35700000	930000	73400000	0	7725000	0
Sequence A	IASGEPTSTPTTE	0	0	1	1654.73	13	35800000	5000000	38650000	7750	43150000	2795000
Sequence A&B	DKTEIPTINTIAS	0	0	0	1401.74	13	35950000	0	53550000	16850	1252050	1280000
Sequence A	TEIPTINTIASGEPTSTPTTEAVES	0	0	0	2545.23	25	36350000	14500000	36600000	228600	53750000	16950000
Sequence A	ASGEPTSTPTTEAVE	0	0	1	2422.99	15	36450000	91600000	70050000	14150	136000000	30250000
Sequence A	EPTSTPTTEAVESTVATLED	0	0	0	2076.96	20	37250000	0	113300000	0	3635000	7250
Sequence A&B	SPPEINTVQVTSTAV	0	0	1	2489.12	15	37300000	652500	65700000	7550	13620000	803000
Sequence A&B	TEIPTINTIASGEPTSTPT	0	0	0	1928.96	19	37300000	26100000	65200000	0	45900000	17350000
Sequence A	IASGEPTSTPTTEAVESTVATL	0	0	1	2817.29	22	37800000	10310000	76550000	4955	123500000	10965000
Sequence A	TVATLEDSPEV	0	1	0	1239.53	11	38200000	78450000	12085000	56950	113150000	12955000
Sequence A	GEPTSTPTTEAVESTVA	0	0	0	1675.78	17	38250000	3265000	42900000	0	6015000	855000
Sequence A&B	SPEVIESPPEINTVQVTSTAV	0	0	1	3143.44	21	38300000	0	66650000	0	19550000	1250000
Sequence A	DKTEIPTINTIASGEPTSTPTTE	0	0	0	2402.17	23	38350000	257500	49050000	30000	24350000	0
Sequence A	STVATLEDSPEVIESPPEIN	0	1	0	2205.99	20	38400000	0	113200000	0	58900000	29950000
Sequence A	IASGEPTSTPTTEAVESTV	0	0	1	2241.03	19	38855000	0	66550000	0	86650000	13225000
Sequence B	MAIPPKKNQDKTEIPTINTIASGEPTSTPTIEA	1	0	2	4456.12	33	39200000	0	129600000	0	27300000	66050
Sequence B	TEIPTINTIASGEPTSTPTIEA	0	1	0	2322.09	22	39750000	5785000	60500000	162300	193500000	33600000
Sequence B	EPTSTPTIE	0	0	0	973.46	9	39750000	50000000	112150000	0	94950000	104500000
Sequence A&B	VQVTSTAV	0	0	1	1168.57	8	40600000	0	40700000	0	81350000	2335000
Sequence A	MAIPPKKNQDKTEIPTINTIASGEPTSTPTTE	0	1	1	4437.02	32	40800000	497500	40550000	0	110100000	0
Sequence A	ASGEPTSTPTTEAVESTVATLEDSPEVIESPP	0	1	1	4254.8	32	40850000	898500	98300000	0	20750000	955000
Sequence A&B	IESPPEINT	0	0	0	998.492	9	41735000	914000000	295800000	1185000	1705000000	1650000000
Sequence B	TIASGEPTSTPTIE	0	0	1	2350.01	14	42350000	29450000	78350000	0	29350000	7820000
Sequence A&B	MAIPPKKNQDKTEIPTINTIASGEPT	1	0	0	2809.45	26	42550000	313000	127300000	0	6495000	0
Sequence A&B	NQDKTEIPTINT	0	0	1	1737.82	12	42950000	460500	32600000	0	130000000	6100000
Sequence B	AIPPKKNQDKTEIPTINTIASGEPTSTPTIEAVEST	0	0	0	3777.95	36	43050000	210000	15200000	0	14000000	2010000
Sequence A	INTIASGEPTSTPTTEAVESTV	0	1	0	2284.04	22	43300000	0	35950000	0	7695000	0
Sequence A	MAIPPKKNQDKTEIPTINTIASGEPTSTPTTEAVESTVA	1	0	2	5030.38	39	43300000	0	241000000	0	1180000	0
Sequence A&B	TIASGEPTSTPT	0	0	0	1160.56	12	43300000	17850000	39750000	2750000	25950000	15550000
Sequence B	MAIPPKKNQDKTEIPTINTIASGEPTSTPTIEAVESTVA	0	0	0	4079.1	39	43500000	0	405000000	0	24050000	10710000
Sequence A&B	MAIPPKKNQDKTEIPTINTIASGEPTSTPT	1	0	0	3195.63	30	43600000	183000	124000000	0	10245000	960000
Sequence A&B	IESPPEIN	0	0	0	897.444	8	44000000	165500000	65250000	0	17965000	111000000
Sequence A	IASGEPTSTPTTEAVEST	0	0	1	2724.15	18	44200000	251000000	96250000	305000	71800000	12215000
Sequence B	GEPTSTPTIEAVESTV	0	0	0	1616.78	16	44400000	23100000	199500000	344500	55450000	18500000
Sequence B	AVESTVATLEASPE	0	0	0	1402.68	14	44650000	24150	20250000	0	547950	210000
Sequence A	MAIPPKKNQDKTEIPTINTIASGEPTSTPTTE	1	0	2	3790.86	32	45150000	0	129000000	57050	40450000	0
Sequence A	IASGEPTSTPTTEA	0	0	1	2307.96	14	45450000	98450000	89850000	11750	54550000	18300000
Sequence B	MAIPPKKNQDKTEIPTINTIASGEPTSTPTIEAVE	0	1	1	4748.2	35	45500000	0	148000000	10900	46250000	22600000
Sequence A	NTIASGEPTSTPTTEAVESTV	0	0	0	2090.99	21	46250000	5200000	36450000	0	4145000	2960000
Sequence A	MAIPPKKNQDKTEIPTINTIASGEPTSTPTTEAVESTVAT	1	0	2	5131.43	40	46800000	0	96300000	0	2935000	918000
Sequence A&B	MAIPPKKNQDKTEIPTINTIASG	1	0	0	2482.31	23	47050000	115500	161500000	114100	3960000	0
Sequence A	STVATLEDSPEVIESPPEINTV	0	0	0	2326.14	22	47300000	7625000	36150000	0	44700000	41100000
Sequence A&B	AVESTVATLE	0	0	1	1965.84	10	47400000	218500000	100150000	0	113500000	20850000
Sequence A	KNQDKTEIPTINTIASGEPTSTPTTEA	0	1	0	2923.37	27	48100000	199500	12300000	0	42950000	0
Sequence A	AVESTVATLED	0	1	0	1213.51	11	48350000	0	68050000	16100	95150000	32100000
Sequence A	TIASGEPTSTPTTEAVESTVA	0	0	0	2047.98	21	48750000	11150000	38550000	0	23300000	2480000
Sequence A&B	NQDKTEIPTINTIAS	0	0	0	1643.84	15	48950000	92700000	109500000	1455000	25750000	1417500
Sequence A	IASGEPTSTPTTEAVE	0	0	1	2244.97	16	49200000	8200000	103450000	0	219500000	27900000
Sequence A	TEIPTINTIASGEPTSTPTTEA	0	1	0	2310.05	22	49450000	23650000	32525000	12300	132500000	4355000
Sequence A	MAIPPKKNQDKTEIPTINTIASGEPTSTPTTEAVESTVATLEDSPEVIESPPEIN	0	0	3	7785.58	55	49750000	560000	0	79000	12550000	0
Sequence A&B	PPKKNQDKTEIPTINT	0	0	0	1822.98	16	50000000	282500	49250000	0	12100000	695000
Sequence A&B	MAIPPKKNQDKTEIPTINTIASGEPTST	0	1	1	3077.5	28	50200000	0	92350000	0	22350000	3785000
Sequence A	KNQDKTEIPTINTIASGEPTSTPTTEAVESTVATL	0	1	0	3723.8	35	50550000	0	73500000	0	350000	0
Sequence A	MAIPPKKNQDKTEIPTINTIASGEPTSTPTTEAVESTVATLEDSPEVIESPPEINT	0	1	1	6013.9	56	50550000	476000	791000000	0	6605000	2590000
Sequence B	GEPTSTPTIEAVESTVATL	0	0	0	1901.95	19	50650000	10030000	235000000	152500	0	15300000
Sequence A&B	TEIPTINTIASGEPT	0	0	0	1542.78	15	51350000	2465000	22800000	0	25600000	9435000
Sequence A	MAIPPKKNQDKTEIPTINTIASGEPTSTPTTEAVESTVATLEDSPEVIESPPEINTVQVTSTAV	0	1	1	6799.33	64	52050000	6755000	23200000	2126000	31500000	26450000
Sequence A	IASGEPTSTPTTEAVESTV	0	1	0	1955.86	19	52400000	0	45550000	0	25000000	4390000
Sequence A	AIPPKKNQDKTEIPTINTIASGEPTSTPTTEAVESTVAT	0	0	0	4037.07	39	52800000	0	37050000	0	655000	0
Sequence A	EPTSTPTTEAVE	0	0	0	1260.57	12	53400000	24300000	86600000	4935	61650000	35750000
Sequence A&B	MAIPPKKNQ	1	0	0	1041.56	9	53450000	36650000	34550000	422500	31250000	201500000
Sequence A&B	MAIPPKKNQDKTEIPTINTIASGEPTSTPT	0	1	1	3462.68	30	53750000	57400	101550000	0	13755000	2845000
Sequence A&B	STVATL	0	0	0	590.328	6	53800000	29800000	157000000	0	68150000	183000000
Sequence A	ASGEPTSTPTTEAVESTVATLEDSPEVI	0	1	0	2897.3	28	53900000	831500	260000000	0	1985000	2015000
Sequence A&B	MAIPPKKNQDKTEIPTINT	0	0	1	2503.27	19	53950000	490000	69050000	0	30600000	3190000
Sequence B	GEPTSTPTIEAVE	0	0	0	1329.63	13	55150000	15300000	31150000	20700	3756500	4309850
Sequence B	MAIPPKKNQDKTEIPTINTIASGEPTSTPTIE	0	0	1	4077.99	32	55250000	0	164000000	0	65600000	0
Sequence B	NTIASGEPTSTPTIE	0	0	0	1516.73	15	55350000	0	43200000	0	111300000	0
Sequence A&B	DKTEIPTINTIASG	0	0	0	1458.76	14	55500000	0	97050000	8650	8005000	0
Sequence B	EASPEVIESPPEINTVQVTST	0	0	0	2226.09	21	55800000	0	33200000	0	3590000	6600
Sequence A	TIASGEPTSTPTTE	0	0	1	2337.97	14	55800000	48850000	115500000	0	65350000	15450000
Sequence A	KNQDKTEIPTINTIASGEPTSTPTTEAV	0	1	0	3022.44	28	56300000	3255000	104500000	146300	72250000	4337000
Sequence B	EASPEVIESPPEINT	0	0	1	1813.85	15	56400000	6000000	92850000	0	66300000	7005000
Sequence A	ATLEDSPEVIESPPEINTVQVTSTAV	0	1	1	3752.64	26	57200000	0	150000000	0	193500000	66100000
Sequence A&B	EVIESPPEIN	0	0	0	1125.56	10	58100000	13650000	54850000	0	22150000	54200000
Sequence A&B	MAIPPKKNQDKTEIPTINTIASGEPTS	1	0	0	2896.49	27	58500000	280500	163500000	21550	32650000	16350000
Sequence A	IASGEPTSTPTTEAVESTVAT	0	0	1	2995.3	21	59050000	43650000	55000000	132850	38850000	29300000
Sequence A	AVESTVATLEDSPEVI	0	0	0	1658.83	16	59350000	0	2225000	0	39500000	0
Sequence A	MAIPPKKNQDKTEIPTINTIASGEPTSTPTTEAVESTVAT	0	0	1	5115.43	40	60500000	0	194500000	0	3260000	3940000
Sequence A&B	AVESTVATL	0	0	2	1910.84	9	60750000	35250000	73200000	0	42950000	0
Sequence A	ATLEDSPEVIE	0	1	0	1281.54	11	60750000	43700000	175000000	567785	222500000	108300000
Sequence A&B	VESTVATL	0	0	1	1765.76	8	61550000	101500000	139000000	288000	135500000	14250000
Sequence A	MAIPPKKNQDKTEIPTINTIASGEPTSTPTTEAVESTVATLEDSPEVIESPPEINTV	0	1	1	6112.97	57	61950000	0	260500000	0	0	0
Sequence A&B	SPEVIESPPEIN	0	1	0	1389.61	12	62150000	63050000	48850000	118050	88150000	9400000
Sequence A&B	EIPTINTI	0	0	0	899.496	8	62500000	256000000	16935000	1565000	8125000	355000000
Sequence B	IASGEPTSTPTIEAVE	0	0	1	2548.11	16	62600000	67650000	138500000	11200	206000000	23805000
Sequence A	MAIPPKKNQDKTEIPTINTIASGEPTSTPTTEAVESTVATLEDSPEVIESPPEINTVQ	0	0	3	6754.31	58	62850000	6180000	1475000	751000	11695000	12775000
Sequence A	STPTTEAVESTV	0	0	0	1220.58	12	63350000	235000000	60300000	8200000	29110000	54550000
Sequence A	TLEDSPEVIESPPEINTVQ	0	1	0	2175.98	19	64000000	0	120500000	0	44200000	8325500
Sequence A	ASGEPTSTPTTEAVESTV	0	0	2	2913.21	18	64150000	0	46300000	0	219500000	60000000
Sequence A	MAIPPKKNQDKTEIPTINTIASGEPTSTPTTEAVESTV	1	1	1	5039.31	38	64700000	0	260000000	32900	12550000	15445000
Sequence B	ATLEASPEVI	0	1	0	1108.51	10	64900000	18950000	178500000	660500	6520000	56800000
Sequence B	IASGEPTSTPTIE	0	0	1	1666.77	13	65100000	0	27850000	11900	102050000	3665000
Sequence A	TEIPTINTIASGEPTSTPTTEAVESTVATLEDS	0	0	2	4091.88	33	65150000	0	27700000	0	236000000	57350000
Sequence A	MAIPPKKNQDKTEIPTINTIASGEPTSTPTTEAVE	1	0	2	4381.1	35	66450000	0	108050000	0	65450000	7930000
Sequence B	TIASGEPTSTPTIEAVESTVATL	0	0	0	2274.15	23	66750000	4540000	247000000	738000	16345000	9275000
Sequence A	MAIPPKKNQDKTEIPTINTIASGEPTSTPTTEA	0	1	1	3576.73	33	67000000	0	242000000	0	82950000	8510000
Sequence A	TLEDSPEVIE	0	0	0	1130.53	10	67450000	1410000000	115600000	29400	32300000	764500000
Sequence B	NQDKTEIPTINTIASGEPTSTPTIEAVEST	0	0	0	3143.54	30	68350000	610000	54500000	141500	0	2715000
Sequence A	NQDKTEIPTINTIASGEPTSTPTTEAVEST	0	1	0	3211.47	30	68450000	199500	92550000	186500	36000000	162000
Sequence A	DSPEVIESPPEINTV	0	1	0	1704.75	15	68550000	3815000	373000000	776350	378500000	93550000
Sequence A&B	DKTEIPTIN	0	0	0	1029.53	9	68550000	196000000	111850000	16920000	200500000	162000000
Sequence A&B	MAIPPKKNQDKTEIPTINTIAS	1	0	0	2425.29	22	69050000	95700000	105550000	4560000	34100000	4816500
Sequence B	EASPEVIESPPEINTVQ	0	0	0	1837.89	17	69100000	3875000	95800000	6850	56650000	17750000
Sequence A&B	SPEVIESPPEINTVQ	0	1	0	1717.78	15	69700000	5835000	16100000	147500	132500000	8750000
Sequence A	MAIPPKKNQDKTEIPTINTIASGEPTSTPTTEAVES	0	1	1	3891.87	36	69750000	0	114000000	9250	7580000	1610000
Sequence A	STVATLEDSPEVIE	0	1	0	1568.69	14	70650000	783000	124500000	91500	104500000	63950000
Sequence B	MAIPPKKNQDKTEIPTINTIASGEPTSTPTIE	1	0	2	4093.99	32	70800000	0	244000000	0	143500000	0
Sequence A	MAIPPKKNQDKTEIPTINTIASGEPTSTPTTEAVE	1	1	1	4752.16	35	71250000	0	89100000	0	61300000	2250000
Sequence A	KNQDKTEIPTINTIASGEPTSTPTTEAVEST	0	1	0	3339.56	31	73150000	0	69050000	0	29450000	20500000
Sequence A	MAIPPKKNQDKTEIPTINTIASGEPTSTPTTEAV	1	0	0	3595.83	34	73500000	0	186000000	0	26250000	5520000
Sequence B	AVESTVATLEASPEVI	0	1	0	1694.8	16	73950000	357000	191500000	0	5560000	725000
Sequence A	MAIPPKKNQDKTEIPTINTIASGEPTSTPTTEAVEST	1	0	2	4860.27	37	74000000	2215000	460000000	33380	50050000	7070000
Sequence A	KNQDKTEIPTINTIASGEPTSTPTTEAVESTV	0	0	1	4305.99	32	74800000	194000	181500000	1665000	53900000	31050000
Sequence A	TEIPTINTIASGEPTSTPTTEAVESTVATL	0	1	0	3110.48	30	74950000	1768000	149500000	555000	99050000	21850000
Sequence A&B	MAIPPKKNQDK	1	0	0	1284.69	11	75000000	1645000	90950000	468000	145000000	16610000
Sequence B	STVATLEASPEVIESPPEINT	0	1	0	2263.05	21	75700000	0	320500000	581500	0	0
Sequence B	MAIPPKKNQDKTEIPTINTIASGEPTSTPTIEAV	0	0	0	3591.87	34	77900000	446300	233500000	67500	1170000	0
Sequence A	KNQDKTEIPTINTIASGEPTSTPTTEAVES	0	0	0	3158.55	30	79150000	0	103300000	0	7950000	0
Sequence A	MAIPPKKNQDKTEIPTINTIASGEPTSTPTTEAVESTVATLEDSPEVIESPPEINTVQVTSTAV	1	0	0	6719.36	64	79350000	317000	0	0	35500000	3630000
Sequence A	KNQDKTEIPTINTIASGEPTSTPTTE	0	0	1	3719.69	26	80350000	0	128000000	0	217000000	21280000
Sequence A&B	IASGEPTSTPT	0	1	0	1139.47	11	80500000	46000000	128500000	218800	80850000	19100000
Sequence A	ASGEPTSTPTTEAVESTVATLEDSPEVIES	0	0	2	3763.67	30	80950000	0	406000000	0	3255000	7315000
Sequence B	MAIPPKKNQDKTEIPTINTIASGEPTSTPTIE	1	1	1	4465.05	32	81800000	0	219500000	8100	96850000	11550000
Sequence B	MAIPPKKNQDKTEIPTINTIASGEPTSTPTIEAVESTVATLEASPE	0	1	1	4902.4	46	81800000	1048500	483500000	0	241000	0
Sequence B	AVESTVATLEASPE	0	1	1	2429.97	14	82500000	0	434500000	10600	678500000	74350000
Sequence B	AVESTVATLEA	0	0	1	2036.88	11	82950000	6550000	132000000	0	81050000	8545000
Sequence A	LEDSPEVIESPPEINTVQVTSTAV	0	1	0	2633.24	24	84200000	0	19900000	0	9475000	141000
Sequence A	MAIPPKKNQDKTEIPTINTIASGEPTSTPTTEAVE	0	0	1	4365.1	35	84650000	192500	178500000	5300	96500000	13400000
Sequence B	MAIPPKKNQDKTEIPTINTIASGEPTSTPTIEAVESTVATLEASPE	0	1	0	4886.4	46	85050000	3245000	825500000	2140000	56450000	52950000
Sequence B	TIASGEPTSTPTIEA	0	0	0	1473.72	15	85050000	8050000	85750000	27600	77500000	25400000
Sequence B	TEIPTINTIASGEPTSTPTIEAVEST	0	0	0	2658.31	26	85100000	10400000	156000000	800500	14250000	12930000
Sequence B	NQDKTEIPTINTIASGEPTSTPTIEA	0	0	0	2727.34	26	85800000	3005000	147500000	210000	55750000	19650000
Sequence A	MAIPPKKNQDKTEIPTINTIASGEPTSTPTTE	0	0	1	4065.96	32	86100000	0	237500000	0	86500000	5660000
Sequence B	MAIPPKKNQDKTEIPTINTIASGEPTSTPTIEAVESTVATL	0	1	0	4373.2	41	87050000	7805000	187500000	720000	19650000	0
Sequence A	AIPPKKNQDKTEIPTINTIASGEPTSTPTTEAVEST	0	0	0	3765.92	36	87250000	0	152000000	10800	7445000	0
Sequence A	MAIPPKKNQDKTEIPTINTIASGEPTSTPTTEAVESTVATLED	0	0	0	4525.26	43	87550000	0	434000000	0	0	0
Sequence A	TPTTEAVEST	0	0	0	1034.48	10	88700000	0	83750000	0	31950000	71250000
Sequence B	VATLEASPE	0	1	0	995.421	9	89000000	0	260000000	0	65500000	164000000
Sequence A&B	SPEVIESPPEINTVQVT	0	1	0	1917.9	17	89050000	367500	87150000	0	15850000	785000
Sequence B	MAIPPKKNQDKTEIPTINTIASGEPTSTPTIE	0	1	1	4449.05	32	89250000	0	205000000	0	38500000	289000
Sequence A	NTIASGEPTSTPTTE	0	0	0	1504.69	15	89950000	6425000	114000000	0	164500000	23950000
Sequence B	IASGEPTSTPTIEAVESTV	0	0	1	2835.25	19	90000000	0	119000000	42700	33785000	30450000
Sequence B	IASGEPTSTPTIEAVESTVATLEASPE	0	1	0	2766.27	27	91850000	7620000	620500000	1555000	14700000	6005000
Sequence A	AIPPKKNQDKTEIPTINTIASGEPTSTPTTEAVESTV	0	1	0	3944.95	37	93300000	0	110450000	0	13850000	6835000
Sequence A	TEIPTINTIASGEPTSTPTTEAVESTV	0	0	1	3692.67	27	94200000	264500	287500000	2100000	248500000	117500000
Sequence A	NQDKTEIPTINTIASGEPTSTPTTE	0	0	1	3591.59	25	96350000	0	125000000	10750	350000000	8270000
Sequence A	TEIPTINTIASGEPTSTPTTEAVESTVATL	0	0	1	3977.84	30	96900000	2880000	436000000	390000	123500000	64100000
Sequence B	NQDKTEIPTINTIASGEPTSTPTIEAVESTVATL	0	1	0	3607.74	34	97100000	4215000	36950000	101.5	372000000	102000000
Sequence A	MAIPPKKNQDKTEIPTINTIASGEPTSTPTTEAVESTVATLEDSPEVIESPPEINTVQVTSTAV	1	1	1	7746.65	64	97200000	4530000	37200000	575000	56650000	20200000
Sequence A&B	TEIPT	0	0	0	559.285	5	97350000	14400000	111500000	164000	90750000	55700000
Sequence A	KNQDKTEIPTINTIASGEPTSTPTTEAVE	0	0	1	4018.84	29	99200000	0	200000000	0	158000000	58350000
Sequence A&B	IPPKKNQDKTEIPTINT	0	0	1	2139.14	17	99750000	0	221000000	0	75000000	7750000
Sequence A	NQDKTEIPTINTIASGEPTSTPTTEAVESTV	0	0	1	4177.89	31	100550000	0	192500000	2440000	78700000	40200000
Sequence A&B	AIPPK	0	0	0	524.332	5	100650000	4015000	76800000	29350	34650000	283500000
Sequence B	INTIASGEPTSTPTIEA	0	1	0	1780.81	17	100750000	2030000	114950000	9750	139500000	0
Sequence A&B	EVIESPPEINTVQVTSTAV	0	0	0	2012.03	19	100900000	2585000	123000000	0	22850000	7955000
Sequence A	KNQDKTEIPTINTIASGEPTSTPTTEA	0	0	0	2843.4	27	101250000	0	144000000	17900	72000000	0
Sequence B	KNQDKTEIPTINTIASGEPTSTPTIEA	0	1	0	2935.41	27	102250000	0	104850000	358500	73800000	11765000
Sequence A&B	VQVTSTAV	0	1	0	883.405	8	102300000	417500	115000000	0	49400000	41500000
Sequence A	MAIPPKKNQDKTEIPTINTIASGEPTSTPTTEAVESTVATLED	1	0	0	4541.26	43	102450000	0	247500000	0	1495000	16790000
Sequence A	GEPTSTPTTEAVE	0	0	0	1317.59	13	102500000	42750000	132000000	20600	97500000	50850000
Sequence B	TLEASPEVI	0	1	0	1037.47	9	103000000	21600000	133500000	181500	21900000	34300000
Sequence A	MAIPPKKNQDKTEIPTINTIASGEPTSTPTTEAVESTVATL	1	0	2	4953.42	41	103150000	0	432500000	0	33700000	19700000
Sequence A	GEPTSTPTTEAVESTVATLED	0	0	0	2133.98	21	103250000	0	244500000	0	12890000	9990000
Sequence A	AVESTVATLED	0	0	1	2080.87	11	103700000	572000000	192000000	12050	126000000	35450000
Sequence A	MAIPPKKNQDKTEIPTINTIASGEPTSTPTTEA	0	1	2	4128.94	33	105150000	0	96750000	0	9155000	1005000
Sequence B	KNQDKTEIPTINTIASGEPTSTPTIE	0	0	1	3731.73	26	105350000	0	199500000	0	297000000	26396500
Sequence A	TVATLEDSPEVIESPPEINTV	0	1	0	2319.08	21	105400000	0	231000000	1490000	125500000	37950000
Sequence A	IASGEPTSTPTTE	0	1	0	1369.57	13	105400000	49350000	210000000	51200	243500000	28750000
Sequence A&B	MAIPPKKNQDKTEI	0	0	0	1611.87	14	106300000	0	185500000	15700	50900000	20550000
Sequence A	MAIPPKKNQDKTEIPTINTIASGEPTSTPTTEAVEST	0	0	1	4844.28	37	107500000	0	515000000	17200	22800000	80750
Sequence A&B	AIPPKKNQDKTEIPTINTIA	0	0	0	2191.22	20	107600000	0	220500000	8400	51700000	5990000
Sequence A	MAIPPKKNQDKTEIPTINTIASGEPTSTPTTEAV	0	0	0	3579.83	34	110000000	0	262500000	0	14800000	950000
Sequence B	ASGEPTSTPTIE	0	0	1	2135.87	12	110240000	849500000	147800000	481500	406000000	2346500
Sequence A	NQDKTEIPTINTIASGEPTSTPTTEAVESTVAT	0	0	0	3402.65	33	110850000	0	22900000	77500	14550000	0
Sequence A	MAIPPKKNQDKTEIPTINTIASGEPTSTPTTEAVESTVATLEDSPE	0	1	0	4918.36	46	111000000	0	237000000	0	0	0
Sequence A	SGEPTSTPTTEAVEST	0	0	0	1592.71	16	111100000	65400000	118000000	87500	58850000	13600000
Sequence A	VATLEDSPEVIE	0	1	0	1380.61	12	112500000	3730000	111000000	13050	90200000	69800000
Sequence B	ASGEPTSTPTIEAV	0	0	0	1358.66	14	112500000	82800000	94300000	0	155500000	50550000
Sequence A	MAIPPKKNQDKTEIPTINTIASGEPTSTPTTEAVESTVATLEDSPEVI	0	1	0	5130.51	48	112750000	0	671500000	0	11300000	935000
Sequence B	IASGEPTSTPTIEAVES	0	0	0	1687.82	17	113000000	121500000	94600000	0	24100000	26250000
Sequence A	TIASGEPTSTPTTEAVEST	0	0	0	1877.87	19	114500000	238500000	126500000	0	72800000	14450000
Sequence B	TLEASPEVIESPPEINT	0	0	0	1824.9	17	116500000	0	129000000	0	17300000	0
Sequence A	MAIPPKKNQDKTEIPTINTIASGEPTSTPTTEAVESTV	1	0	2	4668.25	38	117500000	0	198000000	0	66950000	6390000
Sequence A	TEIPTINTIASGEPTSTPTTE	0	0	1	3106.37	21	118050000	13750000	79000000	0	585000000	21750000
Sequence A	NQDKTEIPTINTIASGEPTSTPTTEAVE	0	0	1	3890.74	28	118150000	580000	177000000	0	208000000	13450000
Sequence B	ASGEPTSTPTIEAVE	0	0	1	2435.02	15	118400000	79050000	132350000	12800	120500000	24650000
Sequence B	MAIPPKKNQDKTEIPTINTIASGEPTSTPTIEAVE	1	0	2	4684.23	35	118500000	0	548500000	0	74950000	5285000
Sequence A	NQDKTEIPTINTIASGEPTSTPTTEAVESTVA	0	0	0	3301.6	32	120500000	0	121650000	1830	25250000	1080000
Sequence B	MAIPPKKNQDKTEIPTINTIASGEPTSTPTIEAVESTV	0	0	1	4664.29	38	120500000	0	154000000	0	2115000	1740000
Sequence A	MAIPPKKNQDKTEIPTINTIASGEPTSTPTTEAVES	0	1	0	3875.88	36	121000000	735000	161750000	25900	10600000	6460000
Sequence A	MAIPPKKNQDKTEIPTINTIASGEPTSTPTTEAVESTVATLEDSPEVIESPPEINT	1	1	2	6873.21	56	121000000	4965000	46350000	705000	13600000	11275000
Sequence A	GEPTSTPTTEAVEST	0	0	0	1505.67	15	121500000	88750000	149500000	0	53500000	11985000
Sequence A	MAIPPKKNQDKTEIPTINTIASGEPTSTPTTEAVESTVATLEDSPEVIESPPEINTV	0	1	0	6096.98	57	121850000	960000	508500000	0	2240000	9995000
Sequence B	INTIASGEPTSTPTIE	0	1	0	1709.78	16	123500000	116000000	106000000	0	348000000	54400000
Sequence A&B	MAIPPKKNQDK	0	0	0	1268.69	11	125000000	1179500	167500000	159000	166500000	42100000
Sequence A	ASGEPTSTPTTEAV	0	0	0	1346.62	14	125500000	219500000	83000000	0	213500000	30350000
Sequence A	MAIPPKKNQDKTEIPTINTIASGEPTSTPTTEAVESTVATL	1	0	2	6191.83	41	127500000	0	97550000	0	37000000	19900000
Sequence A	SGEPTSTPTTEAVE	0	0	0	1404.63	14	129500000	72700000	147000000	46500	125500000	55400000
Sequence A	MAIPPKKNQDKTEIPTINTIASGEPTSTPTTEAVESTV	1	0	2	4959.34	38	130000000	0	326500000	0	73600000	5065000
Sequence B	ASPEVIESPPEINT	0	0	0	1481.72	14	130500000	10510000	90600000	35800	103500000	34950000
Sequence A&B	VIESPPEINTVQVTSTAV	0	0	1	2539.22	18	131000000	106500	153000000	0	165000000	38450000
Sequence A	INTIASGEPTSTPTTEAVESTV	0	0	0	2204.07	22	131500000	21050000	115500000	0	40100000	11850000
Sequence B	IASGEPTSTPTIEA	0	0	1	2320	14	132000000	67850000	207500000	0	163500000	22100000
Sequence B	TEIPTINTIASGEPTSTPTIEA	0	0	0	2242.12	22	133350000	319000	118300000	0	80250000	19635000
Sequence A	MAIPPKKNQDKTEIPTINTIASGEPTSTPTTEAVESTVA	0	0	1	5014.39	39	133500000	208500	363500000	0	8690000	6545000
Sequence A	GEPTSTPTTEAVES	0	0	0	1404.63	14	134500000	74150000	149000000	46500	125000000	55150000
Sequence A	TLEDSPEVIESPPEINT	0	2	0	2028.82	17	135000000	0	246000000	9750	31600000	0
Sequence B	MAIPPKKNQDKTEIPTINTIASGEPTSTPTIEAVESTVAT	0	0	0	4180.15	40	135500000	0	268500000	0	0	0
Sequence B	MAIPPKKNQDKTEIPTINTIASGEPTSTPTIEAVESTVATLEA	1	1	1	5245.5	43	136500000	0	623500000	0	63450000	30150000
Sequence A	TEIPTINTIASGEPTSTPTTEA	0	0	0	2230.09	22	136500000	21450000	18200000	0	91450000	368000
Sequence A	INTIASGEPTSTPTTE	0	1	0	1697.74	16	138000000	170500000	137500000	318000	423500000	42850000
Sequence A	TEIPTINTIASGEPTSTPTTEAVEST	0	1	0	2726.24	26	138500000	0	29000000	170000	94100000	25400000
Sequence A&B	TVQVTSTAV	0	0	1	1851.81	9	138500000	34600000	177000000	767000	127500000	28950000
Sequence B	LEASPEVIESPPEINTV	0	1	0	1902.89	17	138800000	1910000	148000000	2030000	77950000	26600000
Sequence A	KNQDKTEIPTINTIASGEPTSTPTTEAVESTVAT	0	0	0	3530.75	34	140500000	0	59450000	0	8905000	0
Sequence A	TEIPTINTIASGEPTSTPTTEAVESTVA	0	0	0	2816.38	28	141300000	980000	175500000	226500	37800000	9405000
Sequence A	ASGEPTSTPTTEAVESTVATLEDSPEVIESPPEINT	0	1	0	3764.69	36	142500000	332000	274500000	0	14360000	9080000
Sequence A	TEIPTINTIASGEPTSTPTTEAVE	0	0	1	3405.52	24	144000000	5735000	104000000	47650	449500000	97050000
Sequence A	VESTVATLEDSPEVI	0	1	0	1667.75	15	144500000	0	134500000	0	119000000	101250000
Sequence A&B	AIPPKKNQDKTEIPT	0	0	0	1678.93	15	144500000	0	157000000	23800	87700000	45600000
Sequence B	KNQDKTEIPTINTIASGEPTSTPTIEA	0	0	0	2855.44	27	146000000	0	188500000	0	49300000	4110000
Sequence A	STVATLEDSPEVIESPPEINT	0	0	0	2227.07	21	146500000	0	184500000	0	99550000	28520000
Sequence B	NQDKTEIPTINTIASGEPTSTPTIE	0	0	1	3603.63	25	147000000	0	190000000	85500	399500000	29700000
Sequence B	NQDKTEIPTINTIASGEPTSTPTIEAVESTVATL	0	0	0	3527.77	34	150850000	6300000	448000000	381500	8600000	32535000
Sequence A&B	VIESPPEINTVQVTSTA	0	0	0	1783.92	17	152000000	0	6550000	0	2305000	0
Sequence A	ASGEPTSTPTTEAVESTVATLED	0	0	0	2292.05	23	155000000	0	387500000	0	62600000	32800000
Sequence A	TEIPTINTIASGEPTSTPTTEAVESTVAT	0	0	0	2917.43	29	155500000	0	92300000	74000	21350000	9265000
Sequence A&B	VIESPPEINTVQVTS	0	0	0	1611.84	15	158000000	0	127500000	0	8125000	0
Sequence B	MAIPPKKNQDKTEIPTINTIASGEPTSTPTIEAVESTVATL	0	1	1	4389.19	41	158050000	13095000	596500000	442500	14005000	19050000
Sequence A	DSPEVIESPPEINTV	0	0	0	1624.78	15	158500000	0	105000000	0	180000000	119000000
Sequence B	SGEPTSTPTIEA	0	0	0	1188.55	12	158500000	15150000	154500000	10600	199000000	46800000
Sequence A&B	EIPTINT	0	0	0	786.412	7	158500000	37835000	114500000	0	109000000	518000000
Sequence A&B	KTEIPTINTI	0	0	0	1128.64	10	160950000	32985000	578000000	138700	19150000	44900000
Sequence A&B	IPPKKNQDKTEIPTINTI	0	0	0	2049.15	18	162000000	550000	219000000	98850	46250000	71550000
Sequence A	ASGEPTSTPTTEAVESTVATLEDSPE	0	1	0	2685.14	26	163500000	0	260500000	0	44250000	36850000
Sequence B	ATLEASPEVIESPPEINT	0	0	0	1895.94	18	165000000	0	182000000	0	51300000	1084000
Sequence A	MAIPPKKNQDKTEIPTINTIASGEPTSTPTTEAVESTVAT	0	1	1	4264.07	40	165500000	0	164500000	0	9125000	4925000
Sequence A	TLEDSPEVIESPPEINTVQVTSTAV	0	1	0	2734.28	25	166100000	0	295500000	0	8490000	32150000
Sequence A	AIPPKKNQDKTEIPTINTIASGEPTSTPTTEAVE	0	0	0	3577.84	34	166500000	10150000	122500000	0	0	10010000
Sequence A	IASGEPTSTPTTEAVESTVATLEDSPEVI	0	1	0	3010.38	29	170000000	340500	599500000	556000	17800000	13810000
Sequence A&B	AVESTV	0	0	0	604.307	6	170000000	1720000	451500000	0	46400000	541100000
Sequence B	MAIPPKKNQDKTEIPTINTIASGEPTSTPTIEAVESTVAT	1	0	0	4196.14	40	170500000	0	138650000	0	0	0
Sequence B	MAIPPKKNQDKTEIPTINTIASGEPTSTPTIEAVEST	0	1	1	4004.95	37	170500000	0	158500000	0	990000	1580
Sequence B	EASPEVIE	0	0	0	872.413	8	170500000	307000000	694000000	245650	130950000	624500000
Sequence B	TEIPTINTIASGEPTSTPTIE	0	0	1	3118.41	21	171000000	25500000	182500000	597500	571500000	83900000
Sequence A	MAIPPKKNQDKTEIPTINTIASGEPTSTPTTE	0	0	1	4357.05	32	171500000	1390000	144500000	1790	119000000	0
Sequence A	VATLEDSPEVIESPPEINTVQVTSTAV	0	1	0	2904.39	27	175000000	0	415000000	135.5	5650000	29300000
Sequence B	ASGEPTSTPTIEAVESTVA	0	0	0	1845.88	19	176000000	29500000	176500000	2745000	8425000	6760000
Sequence B	MAIPPKKNQDKTEIPTINTIASGEPTSTPTIEAVESTV	1	0	2	4971.38	38	177000000	0	583500000	339000	51800000	29150000
Sequence A&B	KNQDKTEIPTI	0	0	0	1285.69	11	179500000	361000000	169500000	23950000	265500000	97450000
Sequence A	TIASGEPTSTPTTEA	0	0	0	1461.68	15	181000000	59800000	199000000	153000	215000000	37750000
Sequence A	VATLEDSPEVIESPPEINTVQ	0	1	0	2346.09	21	182500000	0	227500000	0	61450000	15150000
Sequence A	KNQDKTEIPTINTIASGEPTSTPTTEAVESTVA	0	0	0	3429.7	33	183000000	0	164500000	0	17800000	650
Sequence A	VATLEDSPEVIESPPEINT	0	0	0	2038.99	19	186500000	0	398000000	257500	73800000	61100000
Sequence A	TLEDSPEVIE	0	1	0	1210.5	10	188000000	14750000	215500000	30350	130150000	114000000
Sequence B	AIPPKKNQDKTEIPTINTIASGEPTSTPTIE	0	0	1	4238.05	31	188500000	0	79000000	0	77200000	18800000
Sequence A	MAIPPKKNQDKTEIPTINTIASGEPTSTPTTEAVESTVATL	1	0	2	5244.51	41	190500000	0	187350000	0	76100000	48250000
Sequence A	MAIPPKKNQDKTEIPTINTIASGEPTSTPTTEAVESTVATLEDSPEVIESPPEINTVQVTSTAV	0	1	0	6783.34	64	193500000	29900000	123000000	800000	178000000	161000000
Sequence B	IASGEPTSTPTIEAVESTVATL	0	0	1	3120.42	22	194500000	21800000	167000000	937000	389500000	67650000
Sequence A&B	SPEVIESPPEINTVQ	0	0	0	1637.81	15	196500000	17550000	172500000	9150	125500000	41450000
Sequence A	MAIPPKKNQDKTEIPTINTIASGEPTSTPTTEAVESTVATL	0	0	2	6175.84	41	197000000	0	145500000	0	36600000	31650000
Sequence A	VATLEDSPE	0	1	0	1039.41	9	201000000	190000000	404000000	62950	553500000	868000000
Sequence A	KNQDKTEIPTINTIASGEPTSTPTTEAVE	0	1	0	3151.48	29	203000000	0	231500000	0	142000000	77750000
Sequence B	ATLEASPEVIESPPEINTVQVTSTAV	0	1	0	2761.33	26	205100000	0	688000000	73500	16900000	17240000
Sequence B	ASPEVIESPPEINT	0	1	0	1561.69	14	207000000	18600000	221500000	9050	223500000	66850000
Sequence A	TEIPTINTIASGEPTSTPTTEAVE	0	1	0	2538.16	24	209000000	0	125400000	0	161500000	106300000
Sequence B	VESTVATLEASPE	0	1	0	1411.61	13	209000000	0	318000000	0	0	0
Sequence B	MAIPPKKNQDKTEIPTINTIASGEPTSTPTIEAVESTVATLEASPEVIESPPEINTVQVTSTAV	0	1	1	7698.7	64	209000000	2920000	568500000	538500	133000000	48700000
Sequence B	ASGEPTSTPTIEAVESTVAT	0	0	0	1946.93	20	210000000	585000	194500000	14350	920000	0
Sequence A&B	AVESTVAT	0	1	1	1803.68	8	210000000	429000000	213000000	41950	79500000	20950000
Sequence B	MAIPPKKNQDKTEIPTINTIASGEPTSTPTIEAVEST	0	1	0	3988.96	37	211000000	1725000	270000000	0	1680000	3560000
Sequence A	MAIPPKKNQDKTEIPTINTIASGEPTSTPTTEAVESTVATLEDSPEVI	0	1	1	5146.5	48	213000000	3455000	607500000	2535000	37150000	48950000
Sequence A&B	PEVIESPPEINT	0	0	0	1323.66	12	214000000	20150000	259000000	0	134000000	99800000
Sequence A	DSPEVIESPPEINTVQ	0	0	0	1752.84	16	214500000	0	436500000	28800	205000000	71200000
Sequence A	TIASGEPTSTPTTE	0	1	0	1470.61	14	215500000	190000000	282500000	187150	428000000	56950000
Sequence A	PTSTPTTE	0	0	0	832.381	8	215950000	26950000	146800000	7150	750000000	6375000
Sequence A	VATLEDSPEVIESPPEIN	0	1	0	2017.91	18	218000000	745000	310500000	12650	110500000	36800000
Sequence B	KNQDKTEIPTINTIASGEPTSTPTIEAVE	0	0	0	3083.55	29	218000000	4235000	286500000	0	2180000	7565000
Sequence B	MAIPPKKNQDKTEIPTINTIASGEPTSTPTIEAVESTVATLEASPEVIESPPEINTVQVTSTAV	0	1	1	6767.38	64	219500000	16000000	17115000	4145000	43200000	91850000
Sequence A&B	TEIPTINTIASGEPTST	0	0	0	1730.86	17	219500000	2395000000	159000000	815000	97800000	222500000
Sequence A&B	PPEINTV	0	0	0	768.402	7	220000000	1414000	198000000	281000	102300000	157000000
Sequence B	TINTIASGEPTSTPTIE	0	0	0	1730.86	17	220500000	0	222000000	0	146500000	672500
Sequence A	STVATLEDSPEVI	0	0	0	1359.68	13	221500000	0	86350000	6000	134500000	214500000
Sequence B	ATLEASPEVIESPPEINTVQVT	0	1	0	2403.15	22	222000000	0	312000000	0	7535000	0
Sequence A	TIASGEPTSTPTTEAVESTVATL	0	0	0	2262.11	23	224500000	0	618500000	81500	66550000	72500000
Sequence A	TPTTEAVESTV	0	0	0	1133.55	11	227000000	76450000	255000000	2090000	46100000	109450000
Sequence A	IASGEPTSTPTTEAVESTVATLEDSPEVIESPPEINTV	0	1	0	3976.85	38	227500000	8460000	580500000	1855000	69800000	38050000
Sequence A	TIASGEPTSTPTTEAVE	0	0	0	1689.79	17	228500000	88000000	190000000	0	193500000	79600000
Sequence B	TIASGEPTSTPTIEAVES	0	0	0	1788.86	18	230000000	453000000	1390000000	552500	71500000	243000000
Sequence B	MAIPPKKNQDKTEIPTINTIASGEPTSTPTIEAVES	0	1	3	4659.2	36	230500000	0	683000000	0	95650000	62900000
Sequence A	ATLEDSPEVI	0	0	0	1072.53	10	232000000	93450000	191000000	1350000	60600000	394000000
Sequence A	NQDKTEIPTINTIASGEPTSTPTTEAVE	0	1	0	3023.39	28	232500000	0	294500000	0	216500000	95700000
Sequence A	MAIPPKKNQDKTEIPTINTIASGEPTSTPTTEA	0	0	2	4048.98	33	232500000	814000	262500000	0	4700000	4290000
Sequence A	TLEDSPEVIESPPEINT	0	0	0	1868.89	17	233500000	0	68850000	0	143500000	68350000
Sequence A	IASGEPTSTPTTEAVESTV	0	0	1	2823.22	19	233500000	58200000	399000000	5935000	316500000	114100000
Sequence A	VESTVATLEDSPEVIESPPEINT	0	1	0	2535.15	23	235000000	1715000	315500000	2170000	71800000	42000000
Sequence B	AVESTVATLEASPEVIESPPEINT	0	1	0	2562.2	24	236500000	4190000	479000000	387500	121500000	13100000
Sequence A	VESTVATLEDSPE	0	2	0	1535.57	13	238000000	26250000	0	36600	47320000	20650000
Sequence B	AIPPKKNQDKTEIPTINTIASGEPTSTPTIE	0	1	0	3370.69	31	238500000	0	415500000	20700	144000000	42550000
Sequence B	INTIASGEPTSTPTIE	0	0	0	1629.81	16	241000000	13300000	197000000	0	333000000	39050000
Sequence B	ASGEPTSTPTIE	0	1	0	1268.52	12	241500000	187000000	286500000	38850	666500000	113800000
Sequence A	ATLEDSPEVIESPPEINTVQVTST	0	1	0	2635.22	24	242500000	0	122500000	0	15500000	14150000
Sequence B	EASPEVIESPPEINTVQVTSTAV	0	0	0	2396.2	23	244000000	0	350500000	0	16850000	8095000
Sequence B	KNQDKTEIPTINTIASGEPTSTPTIEAVEST	0	0	0	3271.63	31	244000000	206000	168000000	77000	0	3740000
Sequence A	EDSPEVIESPPEINTVQVTST	0	1	0	2350.05	21	245500000	0	109700000	0	61900000	33945000
Sequence A	MAIPPKKNQDKTEIPTINTIASGEPTSTPTTEAVESTVATLED	0	0	3	6202.85	43	246000000	0	308000000	691000	44900000	36950000
Sequence A&B	ESPPEINTVQVTSTAV	0	0	1	2618.16	16	246500000	18500000	461500000	682500	362000000	65500000
Sequence A	VESTVATLEDSPE	0	1	0	1455.6	13	250000000	140500	193500000	32800	354000000	94800000
Sequence A	MAIPPKKNQDKTEIPTINTIASGEPTSTPTTEAVESTVATL	0	0	1	5228.52	41	250500000	0	363000000	0	78500000	18150000
Sequence A	SGEPTSTPTTEAVESTV	0	0	0	1691.77	17	253500000	66850000	256500000	5250000	170500000	71800000
Sequence A	MAIPPKKNQDKTEIPTINTIASGEPTSTPTTEAVESTV	0	1	1	5023.31	38	255000000	0	446500000	0	37850000	18100000
Sequence B	KNQDKTEIPTINTIASGEPTSTPTIEAVESTV	0	0	0	3370.7	32	256500000	0	426000000	0	0	0
Sequence A	EPTSTPTTEAVESTV	0	0	0	1547.72	15	261000000	52250000	290000000	8050	94150000	62900000
Sequence B	PTSTPTIE	0	0	0	844.418	8	268000000	23850000	402500000	19100	360000000	130000000
Sequence A	MAIPPKKNQDKTEIPTINTIASGEPTSTPTTEAVESTV	0	0	1	4652.25	38	274500000	0	629500000	0	76300000	24900000
Sequence A	ASGEPTSTPTTEAVES	0	0	0	1562.69	16	275500000	776000000	291500000	12750000	286000000	90400000
Sequence A	MAIPPKKNQDKTEIPTINTIASGEPTSTPTTEAVESTVATLEDSPE	0	1	1	4934.35	46	276000000	0	948000000	0	0	2445000
Sequence A	NQDKTEIPTINTIASGEPTSTPTTEAVEST	0	0	0	3131.5	30	277000000	16200000	344000000	0	90700000	38950000
Sequence A	MAIPPKKNQDKTEIPTINTIASGEPTSTPTTEAVES	1	0	0	3811.9	36	282000000	231500	482500000	18550	6545000	6370000
Sequence A&B	MAIPPK	1	0	0	671.368	6	283500000	54550000	257500000	4570000	265500000	354000000
Sequence A&B	QDKTEIPTINTI	0	0	0	1371.72	12	283500000	110500000	234500000	17700	324500000	203500000
Sequence A	IASGEPTSTPTTE	0	0	1	1492.68	13	284500000	18100000	284000000	35700	401000000	29150000
Sequence A&B	VQVTSTAV	0	0	1	1006.52	8	285000000	1091500	357500000	67650	272000000	80000000
Sequence A&B	MAIPPKKNQDKTEIPTINTIASGEPTS	1	0	3	3829.83	27	285500000	216500	585500000	39850	397000000	53050000
Sequence A	MAIPPKKNQDKTEIPTINTIASGEPTSTPTTEAVESTVAT	0	1	0	4248.08	40	286000000	0	339500000	0	3475000	4260000
Sequence A&B	IESPPEINTV	0	0	0	1097.56	10	288500000	200000000	278000000	1660000	352500000	369000000
Sequence B	MAIPPKKNQDKTEIPTINTIASGEPTSTPTIEAVESTVATL	1	0	2	6203.87	41	290000000	0	353500000	489000	57750000	37050000
Sequence A&B	SPEVIESPPEINTVQVT	0	0	0	1837.93	17	292000000	403000	303500000	0	26750000	13650000
Sequence A	INTIASGEPTSTPTTE	0	0	0	1617.77	16	294500000	38600000	248500000	0	514000000	87600000
Sequence A	TEIPTINTIASGEPTSTPTTEAVESTVATL	0	0	0	3030.51	30	295500000	247000	591500000	0	59000000	90400000
Sequence A&B	SPPEINTVQ	0	0	0	983.492	9	296000000	43400000	229000000	60300	145000000	74450000
Sequence A	IASGEPTSTPTTEAVE	0	0	1	2536.07	16	297000000	195000000	363500000	50350	627000000	107600000
Sequence A	NQDKTEIPTINTIASGEPTSTPTTEAVESTV	0	1	0	3310.53	31	297500000	0	364500000	2565000	72500000	45510000
Sequence B	MAIPPKKNQDKTEIPTINTIASGEPTSTPTIEA	0	1	1	3588.76	33	300500000	0	443500000	14150	130000000	19200000
Sequence A&B	SPPEINT	0	0	0	756.365	7	303000000	86900000	188950000	1163000	215000000	329650000
Sequence A	IASGEPTSTPTTEAV	0	0	0	1459.7	15	303500000	254000000	194500000	36600	497500000	143000000
Sequence B	IASGEPTSTPTIEAV	0	0	0	1471.74	15	306000000	102050000	123450000	28550	341000000	152500000
Sequence A&B	MAIPPKKNQDKTEIPTINTI	0	0	1	2616.36	20	307000000	11155000	191000000	0	18800000	354500000
Sequence A&B	SPEVIESPPEINTVQVTSTAV	0	1	0	2276.08	21	307500000	0	140500000	0	9730000	16650000
Sequence A	GEPTSTPTTEAVESTV	0	0	0	1604.74	16	316500000	67150000	345500000	0	125000000	65100000
Sequence A	STVATLED	0	0	0	834.397	8	321500000	3045000	318000000	15850	144850000	66315000
Sequence A	ATLEDSPEVIESPPEINTVQ	0	1	0	2247.02	20	327000000	0	375500000	83000	205500000	92650000
Sequence B	STVATLEASPE	0	1	0	1183.5	11	327500000	0	405000000	19975	43700000	38650000
Sequence B	IASGEPTSTPTIE	0	0	1	1957.86	13	327500000	75050000	586000000	14600	510000000	86600000
Sequence A	MAIPPKKNQDKTEIPTINTIASGEPTSTPTTEAVES	0	0	0	3795.91	36	330000000	131500	705500000	0	74150000	13470000
Sequence A&B	AIPPKKNQDKTEIPTIN	0	0	0	1906.05	17	330000000	10328200	504000000	86050	151500000	43750000
Sequence A	IASGEPTSTPTTE	0	0	1	1945.83	13	331000000	129500000	509000000	25650	395500000	71550000
Sequence A	TVATLEDSPEVI	0	1	0	1352.61	12	338000000	72550000	284000000	3202000	441500000	580000000
Sequence B	MAIPPKKNQDKTEIPTINTIASGEPTSTPTIEA	0	1	0	3572.77	33	338500000	23050000	585500000	103700	114000000	10800000
Sequence A	IASGEPTSTPTTEAVESTVATLE	0	0	0	2290.11	23	348000000	0	363500000	119000	47250000	9570000
Sequence A	TEIPTINTIASGEPTSTPTTEAVESTV	0	1	0	2825.31	27	353500000	0	458000000	3850000	164500000	225500000
Sequence A&B	AVESTVATLE	0	0	0	1018.52	10	362500000	121500	255500000	19250	215500000	433000000
Sequence B	MAIPPKKNQDKTEIPTINTIASGEPTSTPTIEAVE	0	1	1	3816.87	35	362500000	285000	520500000	0	14800000	38150000
Sequence B	PTIE	0	0	0	458.238	4	364000000	8470000	385500000	9050	492500000	52000000
Sequence A	AIPPKKNQDKTEIPTINTIASGEPTSTPTTE	0	1	0	3358.65	31	366000000	0	524500000	6150	333000000	32700000
Sequence A	MAIPPKKNQDKTEIPTINTIASGEPTSTPTTEAVESTVA	0	1	0	4147.03	39	369000000	0	467500000	0	14000000	28950000
Sequence A	AIPPKKNQDKTEIPTINTIASGEPTSTPTTEAVESTV	0	0	0	3864.98	37	369500000	0	500000000	25400	23650000	22400000
Sequence B	MAIPPKKNQDKTEIPTINTIASGEPTSTPTIEAVESTV	0	1	1	4104.02	38	371500000	0	384500000	418000	15910000	34800000
Sequence A&B	PTINT	0	0	0	544.286	5	376500000	24450000	336500000	163000	500500000	1020000000
Sequence A	KNQDKTEIPTINTIASGEPTSTPTTEAVEST	0	0	0	3259.59	31	379500000	0	428500000	0	77650000	40700000
Sequence A	TEIPTINTIASGEPTSTPTTEAVEST	0	0	0	2646.28	26	379500000	59800000	319000000	0	79850000	44200000
Sequence A	NQDKTEIPTINTIASGEPTSTPTTEAVESTVATL	0	0	0	3515.74	34	384000000	0	666500000	86350	88300000	57050000
Sequence A&B	NQDKTEIPTI	0	0	0	1157.59	10	389000000	577500000	368000000	7953325	592000000	316000000
Sequence A&B	ESPPEINTVQVTST	0	0	0	1500.73	14	391500000	3820000	354500000	35250	28650000	40950000
Sequence A	STVATLEDSPEVIESPPEINTVQVTSTAV	0	1	0	3092.47	29	396500000	0	143750000	0	17150000	38800000
Sequence A&B	AVESTVATL	0	1	0	969.442	9	396500000	16750000	212000000	22500	254000000	263000000
Sequence A&B	MAIPPKKNQDKTEIPTI	1	0	0	1939.04	17	402000000	110500	358500000	28900000	301000000	30950000
Sequence A&B	PPEINT	0	0	0	669.333	6	402500000	13550000	475500000	0	367000000	56400000
Sequence A	EDSPEVIESPPEINTVQ	0	1	0	1961.85	17	413500000	6980000	522500000	1113500	510000000	146000000
Sequence B	LEASPEVIESPPEINT	0	1	0	1803.82	16	417000000	0	532500000	1305000	198500000	56150000
Sequence B	MAIPPKKNQDKTEIPTINTIASGEPTSTPTIEAVESTVATL	0	0	2	6187.88	41	418000000	0	499500000	0	57050000	61100000
Sequence A	IASGEPTSTPTTEAVESTVATLEDSPEVIESPPEINT	0	1	0	3877.78	37	424500000	1090000	788500000	484500	21900000	10340000
Sequence A&B	VQVTSTAV	0	0	1	1459.67	8	427000000	30750000	438500000	49950	334000000	71350000
Sequence A&B	MAIPPKKNQDKTEIPT	1	0	0	1825.96	16	430500000	11550000	508000000	36600000	522000000	143000000
Sequence B	MAIPPKKNQDKTEIPTINTIASGEPTSTPTIEAVESTVATL	1	0	0	4309.23	41	432500000	5335000	2105000000	582500	29200000	15980000
Sequence A	KNQDKTEIPTINTIASGEPTSTPTTEAVESTVATL	0	0	0	3643.83	35	441500000	0	679500000	0	50700000	36550000
Sequence B	MAIPPKKNQDKTEIPTINTIASGEPTSTPTIEAVESTVATL	0	0	0	4293.23	41	447000000	4625000	3230000000	504500	2740000	1850000
Sequence A	KNQDKTEIPTINTIASGEPTSTPTTEAVESTV	0	1	0	3438.63	32	448500000	0	456500000	13200000	92500000	95800000
Sequence B	EASPEVIESPPEINTVQVTST	0	1	0	2306.06	21	450500000	0	243000000	27050	75550000	765000
Sequence A&B	TVQVTSTAV	0	0	0	904.487	9	463000000	0	480500000	0	143500000	62550000
Sequence A	TIASGEPTSTPTTEAVESTV	0	0	0	1976.94	20	465000000	113500000	445500000	30600	174000000	105500000
Sequence A	AVESTVATLEDSPEVIESPPEINTV	0	1	0	2705.26	25	468000000	0	595500000	0	254000000	115850000
Sequence B	MAIPPKKNQDKTEIPTINTIASGEPTSTPTIEAVE	0	1	0	3800.88	35	471000000	251000	679000000	0	8530000	41350000
Sequence B	MAIPPKKNQDKTEIPTINTIASGEPTSTPTIEAVESTVA	0	0	2	5229.5	39	472500000	2025000	993500000	97500	81700000	33650000
Sequence A&B	EVIESPPEINTV	0	0	0	1325.67	12	473000000	89950000	429500000	49500	11259000000	8945000000
Sequence A	ATLEDSPEVIESPPEIN	0	1	0	1918.84	17	479000000	0	554000000	600000	307000000	107500000
Sequence B	IASGEPTSTPTI	0	0	0	1172.59	12	484000000	17800000	573500000	227000	274000000	297500000
Sequence A	MAIPPKKNQDKTEIPTINTIASGEPTSTPTTEAVESTVATL	0	1	1	4377.15	41	485000000	0	944000000	0	23300000	1645000
Sequence B	IASGEPTSTPTIEAVESTVA	0	0	0	1958.97	20	486500000	27450000	419000000	1295000	16750000	60750
Sequence A&B	KNQDKTEIPTINTIA	0	0	0	1684.9	15	487000000	0	268000000	0	353000000	89650000
Sequence A&B	SPEVIESPPEINTVQVTSTAV	0	0	0	2196.12	21	505500000	0	429000000	0	19400000	0
Sequence A	MAIPPKKNQDKTEIPTINTIASGEPTSTPTTEAVEST	0	1	1	3992.92	37	505500000	0	724500000	56300	66650000	41200000
Sequence A	LEDSPEVIESPPEINTV	0	1	0	1946.88	17	509500000	515000	447000000	9450000	499500000	251000000
Sequence A	MAIPPKKNQDKTEIPTINTIASGEPTSTPTTEAVESTVATL	0	1	0	4361.16	41	522500000	0	1100000000	0	29050000	13050000
Sequence B	IASGEPTSTPTIEAVESTVAT	0	0	0	2060.02	21	529000000	0	398500000	0	5450000	3815000
Sequence A	ATLEDSPEVIESPPEINT	0	0	0	1939.93	18	534000000	205000	420500000	0	362000000	138000000
Sequence A	TVATLEDSPEVIESPPEINT	0	1	0	2220.01	20	535500000	0	516500000	1185000	309500000	114000000
Sequence A	MAIPPKKNQDKTEIPTINTIASGEPTSTPTTEAVEST	0	1	0	3976.92	37	541500000	137000	739500000	25300	53200000	29200000
Sequence B	IASGEPTSTPTIE	0	0	1	1504.71	13	547000000	11350000	566000000	18800	581500000	70500000
Sequence A&B	STVATL	0	1	0	670.294	6	548000000	561500000	717500000	68850	280000000	906500000
Sequence B	MAIPPKKNQDKTEIPTINTIASGEPTSTPTIEAVESTV	0	1	0	4088.03	38	553000000	79000	1045000000	0	4805000	30150000
Sequence A&B	ESPPEINTVQ	0	0	0	1112.54	10	554500000	477500000	520500000	3630000	597500000	302000000
Sequence A&B	VIESPPEINTVQVTSTAV	0	1	0	1962.96	18	567000000	0	515000000	0	35050000	55100000
Sequence B	AIPPKKNQDKTEIPTINTIASGEPTSTPTIE	0	0	0	3290.72	31	567000000	0	1000500000	0	148500000	19600000
Sequence A	DSPEVIESPPEINT	0	1	0	1605.68	14	572000000	101000000	761500000	0	727000000	193000000
Sequence B	ASGEPTSTPTIEAVEST	0	0	0	1675.78	17	583500000	353000000	627000000	6550	99300000	73600000
Sequence A&B	KTEIPTINT	0	0	0	1015.55	9	595000000	733500000	347000000	367500	575500000	414000000
Sequence B	EASPEVIESPPEINTVQ	0	1	0	1917.86	17	596000000	7370000	785500000	240500	426000000	70650000
Sequence B	GEPTSTPTIE	0	0	0	1030.48	10	599500000	143500000	572500000	0	581500000	356500000
Sequence A	MAIPPKKNQDKTEIPTINTIASGEPTSTPTTE	1	0	2	4373.05	32	605000000	620000	1325000000	47300	675500000	105500000
Sequence B	NQDKTEIPTINTIASGEPTSTPTIE	0	1	0	2736.27	25	608000000	767500	453000000	0	718500000	195500000
Sequence A	IASGEPTSTPTTEAVESTVATL	0	0	1	3108.39	22	621500000	5750000	505000000	10750	773500000	271000000
Sequence B	IASGEPTSTPTIE	0	1	0	1381.6	13	622000000	101150000	766500000	90850	836000000	232000000
Sequence B	MAIPPKKNQDKTEIPTINTIASGEPTSTPTIEA	1	0	0	3508.8	33	633000000	2070000	1195000000	0	110500000	27250000
Sequence A	IASGEPTSTPTTEAVES	0	0	0	1675.78	17	652000000	819000000	477000000	8730000	524000000	218500000
Sequence A	ASGEPTSTPTTEAVESTVAT	0	0	0	1934.9	20	655000000	0	588500000	12400	222000000	88500000
Sequence B	ASGEPTSTPTIEAVESTVATL	0	0	0	2060.02	21	664500000	685000	2530000000	1002500	33750000	121850000
Sequence B	MAIPPKKNQDKTEIPTINTIASGEPTSTPTIEA	0	0	0	3492.8	33	671500000	0	1205000000	0	38250000	9785000
Sequence B	MAIPPKKNQDKTEIPTINTIASGEPTSTPTIEAVEST	1	0	0	3924.99	37	677000000	1550000	900000000	0	5290000	12050000
Sequence A	STVATLEDSPE	0	1	0	1227.49	11	678500000	4805000	536000000	68200	1635000000	1010000000
Sequence A	TEIPTINTIASGEPTSTPTTEAVE	0	0	0	2458.2	24	689500000	68750	573500000	0	250000000	131000000
Sequence A	KNQDKTEIPTINTIASGEPTSTPTTEAVE	0	0	0	3071.51	29	691000000	150000	836000000	0	297500000	124000000
Sequence A	MAIPPKKNQDKTEIPTINTIASGEPTSTPTTEAVE	0	0	1	4656.2	35	715000000	0	2880000000	0	371750000	149850000
Sequence A	MAIPPKKNQDKTEIPTINTIASGEPTSTPTTEAVESTVAT	1	0	0	4184.1	40	726000000	0	667500000	0	31700000	29500000
Sequence A	EDSPEVIESPPEIN	0	1	0	1633.68	14	728500000	71300000	979500000	13350000	1150000000	297000000
Sequence A	AVESTVATLED	0	0	0	1133.55	11	730000000	1415	812500000	23200	487000000	508500000
Sequence A&B	KNQDKTEIPTIN	0	0	0	1399.73	12	732000000	1670000000	685500000	33450000	628000000	232000000
Sequence A	TLEDSPEVIESPPEINTV	0	1	0	2047.92	18	734000000	0	677000000	15000000	507500000	258000000
Sequence A	AIPPKKNQDKTEIPTINTIASGEPTSTPTTE	0	0	0	3278.69	31	742500000	0	1270000000	23200	318500000	39500000
Sequence A&B	SPEVIESPPEINTV	0	1	0	1589.72	14	749000000	179000000	746000000	0	983000000	280000000
Sequence A	ASGEPTSTPTTEAVESTVA	0	0	0	1833.85	19	761500000	159000000	743000000	12600	346000000	163000000
Sequence A	MAIPPKKNQDKTEIPTINTIASGEPTSTPTTEAVESTVAT	0	0	0	4168.11	40	783500000	0	812500000	0	10440000	5625000
Sequence B	MAIPPKKNQDKTEIPTINTIASGEPTSTPTIEAVEST	0	0	0	3908.99	37	791500000	2887000	1335000000	25900	895000	6555000
Sequence A	MAIPPKKNQDKTEIPTINTIASGEPTSTPTTEAVESTVA	1	0	0	4083.06	39	799500000	0	1070000000	120000	72250000	43450000
Sequence B	MAIPPKKNQDKTEIPTINTIASGEPTSTPTIE	1	0	2	4385.08	32	801500000	0	1540000000	0	823500000	130000000
Sequence B	ATLEASPEVIESPPEINTV	0	1	0	2074.97	19	812500000	492000	1130000000	23950000	114500000	46750000
Sequence A	IASGEPTSTPTTEAVESTVATLEDSPE	0	1	0	2798.23	27	817000000	3406500	1175000000	833000	169000000	186500000
Sequence B	ASGEPTSTPTIEA	0	0	0	1259.59	13	830000000	148500000	727000000	39050	1185000000	270000000
Sequence A&B	VESTVATL	0	0	0	818.439	8	830500000	23050000	2865000000	396000	788000000	4365000000
Sequence A	MAIPPKKNQDKTEIPTINTIASGEPTSTPTTEAVESTVATL	1	0	0	4297.19	41	835000000	730000	4845000000	285500	145900000	112000000
Sequence A	NQDKTEIPTINTIASGEPTSTPTTE	0	1	0	2724.24	25	837500000	0	1006000000	0	2225000000	373500000
Sequence A	DSPEVIESPPEINT	0	0	0	1525.71	14	849000000	177000000	978500000	329500	907500000	337000000
Sequence A	MAIPPKKNQDKTEIPTINTIASGEPTSTPTTEAVE	1	0	2	4672.19	35	881500000	0	1885000000	18050	614000000	188500000
Sequence A	ATLEDSPEVIESPPEINTVQVT	0	1	0	2447.14	22	893000000	27250000	648000000	113000	89650000	189500000
Sequence A&B	QDKTEIPTINT	0	0	0	1258.64	11	895000000	47850000	820000000	32850	1105000000	345000000
Sequence B	MAIPPKKNQDKTEIPTINTIASGEPTSTPTIEAVESTV	1	1	2	4672.23	38	907500000	0	1995000000	75000	662500000	217500000
Sequence B	VATLEASPEVIESPPEINT	0	1	0	2074.97	19	917500000	0	1465000000	2230000	0	0
Sequence A	EDSPEVIESPPEINTVQVT	0	1	0	2161.97	19	922000000	0	468500000	0	126000000	223000000
Sequence B	KNQDKTEIPTINTIASGEPTSTPTIE	0	1	0	2864.37	26	926500000	0	875000000	0	1025000000	263000000
Sequence A	MAIPPKKNQDKTEIPTINTIASGEPTSTPTTEAVE	0	1	1	3804.84	35	934500000	0	1400000000	40100	299000000	163000000
Sequence A&B	NQDKTEIPTINTIA	0	0	0	1556.8	14	944000000	20650000	732000000	27850	760500000	296000000
Sequence B	ASGEPTSTPTIEAVE	0	0	0	1487.7	15	958500000	165500000	821500000	90850	246000000	290000000
Sequence A&B	ESPPEINTVQVT	0	0	0	1312.65	12	969500000	9525000	999000000	36000	179000000	91500000
Sequence B	MAIPPKKNQDKTEIPTINTIASGEPTSTPTIEAVE	1	0	0	3736.91	35	975000000	1063500	1650000000	0	23850000	3460000
Sequence B	EASPEVIESPPEIN	0	1	0	1589.69	14	980500000	5795000	1300000000	1698000	1018500000	271000000
Sequence A&B	DKTEIPTINTI	0	0	0	1243.67	11	997000000	210200000	919500000	12800000	605500000	782000000
Sequence A	MAIPPKKNQDKTEIPTINTIASGEPTSTPTTEAVESTVA	0	0	0	4067.06	39	998500000	0	1510000000	0	23300000	20600000
Sequence B	IASGEPTSTPTIE	0	0	1	2248.96	13	1000000000	452000000	1630000000	113700	1240000000	203000000
Sequence B	MAIPPKKNQDKTEIPTINTIASGEPTSTPTIEAVE	0	0	1	4668.24	35	1031000000	0	2105000000	36900	390500000	194500000
Sequence A	VATLEDSPEVIESPPEINTV	0	1	0	2218.03	20	1035000000	74.5	1107000000	16300000	950000000	315000000
Sequence B	MAIPPKKNQDKTEIPTINTIASGEPTSTPTIEAVESTV	0	0	0	4008.06	38	1054000000	1690000	2790000000	0	1670000	1015000
Sequence A&B	TEIPTINTIA	0	0	0	1071.58	10	1059000000	18750000	641500000	56800	562500000	1520000000
Sequence A	EDSPEVIESPPEINT	0	0	0	1654.76	15	1060000000	186000000	1290000000	6365000	892000000	374000000
Sequence B	IASGEPTSTPTIEAVESTVATL	0	0	0	2173.1	22	1068500000	2016000	4785000000	895500	28950000	226000000
Sequence A	MAIPPKKNQDKTEIPTINTIASGEPTSTPTTEAVE	0	1	0	3788.84	35	1084000000	0	1795000000	11300	257000000	158000000
Sequence B	MAIPPKKNQDKTEIPTINTIASGEPTSTPTIEAVESTV	1	0	0	4024.06	38	1110000000	0	2070000000	0	0	1170
Sequence A	EDSPEVIESPPEINTVQVTSTAV	0	1	0	2520.15	23	1185000000	0	668500000	0	136000000	184500000
Sequence B	MAIPPKKNQDKTEIPTINTIASGEPTSTPTIEAVE	0	0	0	3720.91	35	1190000000	2260000	1840000000	250000	52800000	50950000
Sequence B	TLEASPEVIESPPEINT	0	1	0	1904.87	17	1210000000	0	2235000000	0	161000000	25100000
Sequence A	TLEDSPEVI	0	1	0	1081.46	9	1230000000	641500000	1295000000	21700000	1885000000	3510000000
Sequence A	KNQDKTEIPTINTIASGEPTSTPTTE	0	1	0	2852.33	26	1240000000	0	1300000000	58150	2235000000	376000000
Sequence A	IASGEPTSTPTTE	0	0	1	2236.92	13	1245000000	1130000000	2605000000	338000	1635000000	198500000
Sequence B	SGEPTSTPTIE	0	0	0	1117.51	11	1250000000	201500000	1435000000	125450	1100000000	587500000
Sequence A	IASGEPTSTPTTEAVESTVATLED	0	0	0	2405.13	24	1270000000	0	1990000000	8870000	995500000	407000000
Sequence A&B	MAIPPKKNQDKTEIPTI	0	0	0	1923.05	17	1290000000	1471000	1400000000	71000	750000000	259000000
Sequence A&B	IPPKKNQDKTEIPTINT	0	0	0	1936.06	17	1305000000	15550000	2210000000	83650	402500000	93750000
Sequence A	IASGEPTSTPTTEAVESTVAT	0	0	0	2047.98	21	1325000000	0	948500000	17850	469000000	240000000
Sequence A	NQDKTEIPTINTIASGEPTSTPTTEAVESTV	0	0	0	3230.57	31	1360000000	646000000	1485000000	11300000	223500000	212500000
Sequence A&B	SPEVIESPPEINTV	0	0	0	1509.76	14	1395000000	158500000	1240000000	0	752000000	577000000
Sequence A	NQDKTEIPTINTIASGEPTSTPTTEAVE	0	0	0	2943.42	28	1405000000	1432500	1305000000	104000	441500000	239500000
Sequence A	MAIPPKKNQDKTEIPTINTIASGEPTSTPTTEAVESTV	0	0	1	4943.35	38	1445000000	0	3210000000	12650	291000000	185000000
Sequence B	TIASGEPTSTPTIE	0	0	0	1402.68	14	1480000000	84900000	1615000000	300500	1465000000	511000000
Sequence B	TIASGEPTSTPTIE	0	1	0	1482.65	14	1490000000	139000000	3330000000	182450	927000000	306500000
Sequence A&B	NQDKTEIPTIN	0	0	0	1271.64	11	1490000000	2205000000	1400000000	187000000	2095000000	619500000
Sequence B	NQDKTEIPTINTIASGEPTSTPTIE	0	0	0	2656.31	25	1535000000	3055000	1400000000	0	973500000	231500000
Sequence A	STVATLEDSPEVIESPPEINTV	0	1	0	2406.11	22	1560000000	2105000	1980000000	11650000	1215000000	496500000
Sequence A	LEDSPEVIESPPEINT	0	1	0	1847.81	16	1575000000	200000	1820000000	3415000	1585000000	576000000
Sequence A	IASGEPTSTPTTEAVESTVA	0	0	0	1946.93	20	1600000000	186500000	1600000000	417500	799000000	404000000
Sequence A&B	VIESPPEIN	0	0	0	996.513	9	1600000000	853000000	1064000000	377500	1165000000	1720000000
Sequence A	ATLEDSPEVIESPPEINTVQVTSTAV	0	1	0	2805.32	26	1610000000	0	1200000000	0	115850000	210000000
Sequence B	ASGEPTSTPTIEAVESTV	0	0	0	1774.85	18	1660000000	306000000	1770000000	24800000	109000000	261000000
Sequence B	TEIPTINTIASGEPTSTPTIE	0	1	0	2251.05	21	1670000000	1805000	1225000000	418000	2380000000	613000000
Sequence A	VATLEDSPEVI	0	1	0	1251.56	11	1675000000	822500000	2895000000	17750000	2390000000	3985000000
Sequence A	ASGEPTSTPTTEAVEST	0	0	0	1663.74	17	1685000000	2250000000	1480000000	6647050	1250000000	260000000
Sequence A	TEIPTINTIASGEPTSTPTTEAVESTV	0	0	0	2745.34	27	1710000000	0	1705000000	7565000	301000000	291000000
Sequence B	IASGEPTSTPTIEAVEST	0	0	0	1788.86	18	1765000000	439000000	1620000000	215150	209000000	243500000
Sequence A	KNQDKTEIPTINTIASGEPTSTPTTEAVESTV	0	0	0	3358.66	32	1810000000	4310000	1560000000	14700000	175500000	185000000
Sequence A	NQDKTEIPTINTIASGEPTSTPTTE	0	0	0	2644.27	25	1820000000	11950000	1945000000	59850	2535000000	429500000
Sequence A	MAIPPKKNQDKTEIPTINTIASGEPTSTPTTEAVESTV	0	1	1	4091.99	38	1840000000	1165000	2610000000	1420000	215500000	255500000
Sequence A&B	MAIPPKKNQDKTEIPTINTIA	1	0	0	2338.26	21	1850000000	8765000	2650000000	156000000	638000000	165000000
Sequence A	MAIPPKKNQDKTEIPTINTIASGEPTSTPTTEAVEST	0	0	0	3896.96	37	1900000000	107000	3200000000	51550	87500000	43650000
Sequence A	MAIPPKKNQDKTEIPTINTIASGEPTSTPTTEAVEST	1	0	0	3912.95	37	1900000000	595000	2795000000	80050	176500000	90250000
Sequence A	TIASGEPTSTPTTE	0	0	0	1390.65	14	1910000000	162500000	2210000000	6150	2225000000	547000000
Sequence B	ATLEASPEVIESPPEINT	0	1	0	1975.9	18	1920000000	5660000	3475000000	9045000	349500000	92550000
Sequence A	TEIPTINTIASGEPTSTPTTE	0	1	0	2239.01	21	2060000000	13300000	1815000000	143200	4445000000	741500000
Sequence B	IASGEPTSTPTIEAVE	0	0	0	1600.78	16	2150000000	227000000	2165000000	0	539000000	838000000
Sequence B	KNQDKTEIPTINTIASGEPTSTPTIE	0	0	0	2784.4	26	2175000000	1535000	2565000000	0	987500000	227500000
Sequence A&B	MAIPPKKNQDKTEIPTINTIA	0	0	0	2322.26	21	2190000000	1565000	3495000000	393500	396500000	72800000
Sequence A	ASGEPTSTPTTEAVE	0	0	0	1475.66	15	2195000000	730500000	1805000000	1320250	2505000000	817500000
Sequence A&B	AIPPKKNQDKTEIPTINTI	0	0	0	2120.18	19	2220000000	31100000	3195000000	114500	1835000000	600500000
Sequence A&B	SPEVIESPPEINT	0	1	0	1490.65	13	2280000000	1620000000	2870000000	3590000	2890000000	534500000
Sequence A	MAIPPKKNQDKTEIPTINTIASGEPTSTPTTEAVESTVATL	0	0	0	4281.19	41	2345000000	3775000	6295000000	370500	66200000	146500000
Sequence A&B	DKTEIPTINT	0	0	0	1130.58	10	2400000000	104500000	2530000000	30100	2185000000	1080000000
Sequence A&B	VQVTSTAV	0	0	1	1750.76	8	2435000000	1600000000	4630000000	44700	3480000000	1001500000
Sequence B	TEIPTINTIASGEPTSTPTIE	0	0	0	2171.08	21	2495000000	46800000	1915000000	0	1670000000	430000000
Sequence A&B	MAIPPKKNQDKTEIPTIN	1	0	0	2053.09	18	2505000000	981000	3540000000	34600000	1445000000	354500000
Sequence A	AVESTVATLEDSPEVIESPPEINT	0	1	0	2606.19	24	2515000000	0	2570000000	1087000	571000000	207000000
Sequence B	AVESTVATLEASPE	0	1	0	1482.65	14	2570000000	145000000	3490000000	297500	985000000	330000000
Sequence A	AVESTVATLEDSPE	0	1	0	1526.64	14	2660000000	1452500	1870000000	30700	3170000000	971500000
Sequence A&B	VIESPPEINTVQVTST	0	0	0	1712.88	16	2685000000	840500	2115000000	59000	186500000	224500000
Sequence A&B	AVESTVATL	0	0	0	889.476	9	2780000000	26.7	2930000000	0	915500000	4970000000
Sequence A	AVESTVATLEDSPEVI	0	1	0	1738.79	16	2805000000	1351000	2280000000	5230000	1250000000	946000000
Sequence A&B	EVIESPPEINT	0	0	0	1226.6	11	2830000000	544500000	3110000000	164500	2860000000	2100000000
Sequence A	KNQDKTEIPTINTIASGEPTSTPTTE	0	0	0	2772.37	26	2835000000	8645000	3120000000	0	2470000000	389000000
Sequence B	EASPEVIESPPEINTVQVTSTAV	0	1	0	2476.16	23	2935000000	656000	1550500000	88000	202000000	264500000
Sequence A	IASGEPTSTPTTEA	0	0	0	1360.64	14	2955000000	584500000	2875000000	1035000	2850000000	775000000
Sequence A&B	ESPPEINTVQVTSTAV	0	0	0	1670.84	16	2980000000	46200000	3350000000	6600	147500000	102650000
Sequence A&B	VIESPPEINTVQVTSTAV	0	0	1	2830.31	18	3040000000	49350000	2535000000	3910000	2065000000	921500000
Sequence A	ASGEPTSTPTTEAVESTVATL	0	0	0	2047.98	21	3075000000	0	3195000000	326000	1220000000	637500000
Sequence A	MAIPPKKNQDKTEIPTINTIASGEPTSTPTTEAVE	1	0	0	3724.87	35	3085000000	1820000	4890000000	586500	554500000	299000000
Sequence B	MAIPPKKNQDKTEIPTINTIASGEPTSTPTIE	0	1	1	3517.73	32	3250000000	20750000	5025000000	22700	1705000000	410000000
Sequence A	MAIPPKKNQDKTEIPTINTIASGEPTSTPTTEAVE	0	0	0	3708.88	35	3355000000	1039500	5865000000	9300	403000000	203500000
Sequence A&B	AVESTVATL	0	0	1	1836.8	9	3360000000	2630000000	4600000000	5435000	3905000000	876000000
Sequence B	IASGEPTSTPTIEAVESTV	0	0	0	1887.93	19	3625000000	302500000	3360000000	15200000	200500000	607000000
Sequence A&B	MAIPPKKNQDKTEIPTIN	0	0	0	2037.09	18	3770000000	1397500	5540000000	116000	1385000000	404500000
Sequence A	IASGEPTSTPTTEAVEST	0	0	0	1776.83	18	3785000000	2960000000	3865000000	5740900	2550000000	864500000
Sequence A	STVATLEDSPEVI	0	1	0	1439.64	13	3840000000	172000000	2545000000	16315000	3330000000	3260000000
Sequence A	MAIPPKKNQDKTEIPTINTIASGEPTSTPTTEAVESTV	0	1	0	4075.99	38	3860000000	0	4740000000	55000	446500000	430000000
Sequence A	TEIPTINTIASGEPTSTPTTE	0	0	0	2159.05	21	4035000000	71150000	3245000000	80500	3495000000	713500000
Sequence B	EASPEVIESPPEINTV	0	1	0	1789.8	16	4380000000	35050000	4475000000	27900000	5320000000	1720000000
Sequence A	MAIPPKKNQDKTEIPTINTIASGEPTSTPTTE	0	1	1	3505.69	32	4500000000	1207000	6855000000	60850	3805000000	618500000
Sequence B	EASPEVIESPPEINT	0	0	0	1610.77	15	4590000000	447500000	5265000000	547800	12825000000	1535000000
Sequence B	NQDKTEIPTINTIASGEPTSTPTIEAVESTV	0	0	0	3242.6	31	4645000000	1580000	4020000000	0	1730000000	1165000000
Sequence A	STVATLEDSPEVIESPPEINT	0	1	0	2307.04	21	4690000000	2720000	5135000000	11300000	2570000000	792000000
Sequence A&B	ESPPEINTV	0	0	0	984.476	9	4705000000	7570000000	3545000000	229500000	5970000000	5000000000
Sequence A&B	VIESPPEINTVQ	0	0	0	1324.69	12	4820000000	732000000	3765000000	1380000	3925000000	2530000000
Sequence A	ATLEDSPEVI	0	1	0	1152.5	10	4840000000	2560000000	4545000000	48100000	4635000000	7960000000
Sequence B	MAIPPKKNQDKTEIPTINTIASGEPTSTPTIE	0	1	0	3501.73	32	4930000000	4565000	6780000000	17500	1760000000	537500000
Sequence A	TLEDSPEVIESPPEINT	0	1	0	1948.86	17	5400000000	91100000	8305000000	17300000	3715000000	1315000000
Sequence A	ATLEDSPEVIESPPEINTV	0	1	0	2118.96	19	5635000000	1725000	4845000000	77700000	6070000000	1635000000
Sequence A	MAIPPKKNQDKTEIPTINTIASGEPTSTPTTEAVESTV	1	0	0	4012.02	38	5695000000	5115000	9140000000	3500000	389000000	344500000
Sequence A&B	SPEVIESPPEINT	0	0	0	1410.69	13	6080000000	612000000	6055000000	192000	3660000000	2585000000
Sequence A&B	MAIPPKKNQDKTEIPT	0	0	0	1809.97	16	6225000000	17350000	6860000000	266500	3905000000	1365000000
Sequence A	MAIPPKKNQDKTEIPTINTIASGEPTSTPTTE	0	1	0	3489.7	32	6580000000	687500	9990000000	83250	3535000000	683500000
Sequence A	IASGEPTSTPTTEAVE	0	0	0	1588.75	16	6815000000	842000000	5395000000	789000	6845000000	2495000000
Sequence A	IASGEPTSTPTTEAVESTVATL	0	0	0	2161.06	22	7305000000	680000	5835000000	3315000	2825000000	1765000000
Sequence A	SGEPTSTPTTEAVESTVA	0	0	0	1762.81	18	7625000000	1775000000	7035000000	157000000	3830000000	1970000000
Sequence A	ASGEPTSTPTTEAVESTV	0	0	0	1762.81	18	7625000000	1785000000	7030000000	191000000	3830000000	1970000000
Sequence A	MAIPPKKNQDKTEIPTINTIASGEPTSTPTTEAVESTV	0	0	0	3996.02	38	8350000000	6830000	13500000000	1084000	294000000	310000000
Sequence B	MAIPPKKNQDKTEIPTINTIASGEPTSTPTIE	1	0	0	3437.76	32	8475000000	5750000	15250000000	436000	1835000000	449000000
Sequence A	VATLEDSPEVIESPPEINT	0	1	0	2118.96	19	8485000000	8305000	11450000000	22600000	1923810000	1920000000
Sequence B	EASPEVIESPPEINTVQVT	0	1	0	2117.98	19	8540000000	8135000	11400000000	20300000	3875000000	1885000000
Sequence A&B	MAIPPK	0	0	0	655.373	6	8860000000	696500000	7205000000	139500	3800000000	21950000000
Sequence B	MAIPPKKNQDKTEIPTINTIASGEPTSTPTIE	0	0	0	3421.77	32	9190000000	3590000	18300000000	170000	930500000	248000000
Sequence A&B	KNQDKTEIPTINTI	0	0	0	1613.86	14	9605000000	516500000	8555000000	260500000	8810000000	2645000000
Sequence B	ASGEPTSTPTIE	0	0	0	1188.55	12	10350000000	945500000	8650000000	1835000	11850000000	4635000000
Sequence A	MAIPPKKNQDKTEIPTINTIASGEPTSTPTTE	1	0	0	3425.72	32	10400000000	4185000	18250000000	249500	4935000000	823000000
Sequence A&B	VIESPPEINTVQVT	0	0	0	1524.8	14	10600000000	4890000	9035000000	86200	1120000000	1370000000
Sequence A	MAIPPKKNQDKTEIPTINTIASGEPTSTPTTE	0	0	0	3409.73	32	11000000000	4715000	20500000000	76000	2000000000	527000000
Sequence A&B	AIPPKKNQDKTEIPTINT	0	0	0	2007.1	18	11250000000	5055000	16650000000	229000	7000000000	1620000000
Sequence A&B	TEIPTINTI	0	0	0	1000.54	9	12200000000	8775000000	13500000000	129000000	8935000000	52050000000
Sequence A&B	TEIPTINT	0	0	0	887.46	8	13750000000	683000000	8130000000	907500	14850000000	23850000000
Sequence A	IASGEPTSTPTTEAVESTV	0	0	0	1875.89	19	14400000000	2240000000	12600000000	123500000	8140000000	4345000000
Sequence A&B	ESPPEINT	0	0	0	885.408	8	14400000000	26800000000	16450000000	201500000	17300000000	15400000000
Sequence A&B	VIESPPEINTVQVTSTAV	0	0	0	1882.99	18	14950000000	8615000	15250000000	1070000	559500000	848500000
Sequence B	IASGEPTSTPTI	0	1	0	1252.56	12	15100000000	1070000000	5900000000	473500	15650000000	4650000000
Sequence A	ATLEDSPEVIESPPEINT	0	1	0	2019.89	18	15550000000	9685000	21150000000	65450000	12350000000	3925000000
Sequence A&B	SPPEINTV	0	0	0	855.434	8	15550000000	11050000000	12800000000	18000000	9765000000	38200000000
Sequence A&B	NQDKTEIPTINTI	0	0	0	1485.77	13	18950000000	11950000000	16250000000	591500000	31300000000	12250000000
Sequence A&B	KNQDKTEIPTINT	0	0	0	1500.78	13	19650000000	263500000	18950000000	13235000	21400000000	4230000000
Sequence A	EDSPEVIESPPEINT	0	1	0	1734.72	15	21400000000	1280000000	25600000000	182500000	26900000000	7365000000
Sequence B	IASGEPTSTPTIEA	0	0	0	1372.67	14	23350000000	5035000000	44200000000	3190000	72850000000	17900000000
Sequence A&B	MAIPPKKNQDKTEIPTINTI	1	0	0	2267.22	20	25800000000	21650000	39200000000	19500000	16700000000	4740000000
Sequence A	IASGEPTSTPTTE	0	0	0	1289.6	13	29050000000	3150000000	17000000000	2995000	88450000000	976000000
Sequence B	EASPEVIESPPEINT	0	1	0	1690.73	15	30850000000	149000000	42350000000	52350000	27200000000	7215000000
Sequence A&B	NQDKTEIPTINT	0	0	0	1372.68	12	48400000000	5045000000	44450000000	32300000	73000000000	18150000000
Sequence A&B	MAIPPKKNQDKTEIPTINTI	0	0	0	2251.22	20	50950000000	11700000	68600000000	7105000	15950000000	7135000000
Sequence B	IASGEPTSTPTIE	0	0	0	1301.64	13	51100000000	1405000000	49250000000	1190000	61500000000	17750000000
Sequence A&B	VIESPPEINTV	0	0	0	1196.63	11	63650000000	13550000000	37950000000	114500000	44300000000	67400000000
Sequence A&B	MAIPPKKNQDKTEIPTINT	1	0	0	2154.14	19	77350000000	37600000	113500000000	7225000	39700000000	9400000000
Sequence A&B	MAIPPKKNQDKTEIPTINT	0	0	0	2138.14	19	109500000000	879100000	153500000000	7980000	42100000000	13300000000
Sequence A&B	VQVTSTAV	0	0	0	803.439	8	113970500000	57650000	127942000000	4780000	57450000000	54850000000
Sequence A&B	VIESPPEINT	0	0	0	1097.56	10	192000000000	65150000000	145500000000	124500000	152000000000	146500000000
Sequence A&B	KTEIPT	0	0	0	687.38	6	4360	813000	642000	4360	512000	1077000
Sequence B	TPTIEAV	0	0	0	729.391	7	5750	2640000	103000	0	73500	32350
Sequence A&B	PPKKNQD	0	0	0	825.434	7	7400	3265	30900	0	3265	57500
Sequence A	TSTPTTEAVE	0	0	0	1034.48	10	0	0	0	0	0	265
Sequence B	VATLEASPEVI	0	1	0	1207.57	11	0	0	0	0	0	795
Sequence B	TPTIEAVESTVA	0	0	0	1216.62	12	0	0	0	0	0	4005
Sequence B	LEASPEVIESPPEINT	0	0	0	1723.85	16	0	0	0	0	0	6950
